# Supplementary material for: Low seroprevalence of Ebola virus in health care providers in an endemic region (Tshuapa province) of the Democratic Republic of the Congo
Source: PLoS One. 2023 Sep 1;18(9):e0286479. doi: 10.1371/journal.pone.0286479 (PMC10473486; doi:10.1371/journal.pone.0286479)
Supplement: S1 Table — (XLSX) [file pone.0286479.s001.xlsx]

## Sheet: Demographics baseline
VISITNUM_002	AGE_002	SEX	RACE_BLACK	DOCTOR	NURSE	MIDWIFE	HYGIENIST	CAREGIVER	LABTECH	CHW	SCORRES_ORDERLY	PHARM	PHARMAID	Sécouristes	CLEANERS	OTHER
10	48	1	1	0	1	0	0	0	0	0	0	0	0	0	0	0
10	47	1	1	0	1	0	0	0	0	0	0	0	0	0	0	0
10	54	1	1	0	1	0	0	0	0	0	0	0	0	0	0	0
10	32	1	1	0	1	0	0	0	0	0	0	0	0	0	0	0
10	40	1	1	0	1	0	0	0	0	0	0	0	0	0	0	0
10	29	0	1	0	1	0	0	0	0	0	0	0	0	0	0	0
10	41	0	1	0	1	0	0	0	0	0	0	0	0	0	0	0
10	29	0	1	0	1	0	0	0	0	0	0	0	0	0	0	0
10	65	1	1	0	1	0	0	0	0	0	0	0	0	0	0	0
10	67	1	1	0	1	0	0	0	0	0	0	0	0	0	0	0
10	39	1	1	0	1	0	0	0	0	0	0	0	0	0	0	0
10	52	1	1	0	1	0	0	0	0	0	0	0	0	0	0	0
10	45	0	1	0	1	0	0	0	0	0	0	0	0	0	0	0
10	35	0	1	0	1	0	0	0	0	0	0	0	0	0	0	0
10	55	0	1	0	1	0	0	0	0	0	0	0	0	0	0	0
10	56	1	1	0	1	0	0	0	0	0	0	0	0	0	0	0
10	65	1	1	0	1	0	0	0	0	0	0	0	0	0	0	0
10	49	1	1	0	0	0	0	0	0	0	0	0	0	1	0	0
10	37	1	1	0	1	0	0	0	0	0	0	0	0	0	0	0
10	51	1	1	0	0	0	0	0	0	0	0	0	0	1	0	0
10	60	1	1	0	1	0	0	0	0	0	0	0	0	0	0	0
10	44	1	1	0	0	0	0	0	0	0	0	0	0	1	0	0
10	51	1	1	0	0	0	0	0	0	0	0	0	0	1	0	0
10	34	0	1	0	1	0	0	0	0	0	0	0	0	0	0	0
10	44	1	1	0	0	0	0	0	0	0	0	0	0	1	0	0
10	51	1	1	0	0	0	0	0	0	0	0	0	0	1	0	0
10	40	0	1	0	1	0	0	0	0	0	0	0	0	0	0	0
10	38	0	1	0	1	0	0	0	0	0	0	0	0	0	0	0
10	37	0	1	0	0	0	0	0	0	0	0	0	0	1	0	0
10	30	1	1	0	0	0	0	0	0	0	0	0	0	1	0	0
10	47	1	1	0	0	0	0	0	0	0	0	0	0	1	0	0
10	54	1	1	0	0	0	0	0	0	0	0	0	0	1	0	0
10	32	1	1	0	0	0	0	0	0	0	0	0	0	1	0	0
10	40	0	1	0	0	0	0	0	0	0	0	0	0	1	0	0
10	64	1	1	0	0	0	0	0	0	0	0	0	0	1	0	0
10	31	1	1	0	0	0	0	0	0	0	0	0	0	1	0	0
10	41	1	1	0	0	0	0	0	0	0	0	0	0	1	0	0
10	55	1	1	0	0	0	0	0	0	0	0	0	0	1	0	0
10	49	0	1	0	1	0	0	0	0	0	0	0	0	0	0	0
10	27	1	1	0	0	0	0	0	0	0	0	0	0	1	0	0
10	65	1	1	0	0	0	0	0	0	0	0	0	0	1	0	0
10	52	1	1	0	0	0	0	0	0	0	0	0	0	1	0	0
10	30	1	1	0	0	0	0	0	0	0	0	0	0	1	0	0
10	45	0	1	0	0	0	0	0	0	0	0	0	0	1	0	0
10	43	1	1	0	1	0	0	0	0	0	0	0	0	0	0	0
10	45	0	1	0	1	0	0	0	0	0	0	0	0	0	0	0
10	67	1	1	0	1	0	0	0	0	0	0	0	0	0	0	0
10	40	0	1	0	1	0	0	0	0	0	0	0	0	0	0	0
10	32	0	1	0	1	0	0	0	0	0	0	0	0	0	0	0
10	32	0	1	0	1	0	0	0	0	0	0	0	0	0	0	0
10	55	1	1	0	1	0	0	0	0	0	0	0	0	0	0	0
10	41	0	1	0	1	0	0	0	0	0	0	0	0	0	0	0
10	33	1	1	0	1	0	0	0	0	0	0	0	0	0	0	0
10	29	0	1	0	1	0	0	0	0	0	0	0	0	0	0	0
10	44	0	1	0	1	0	0	0	0	0	0	0	0	0	0	0
10	47	0	1	0	1	0	0	0	0	0	0	0	0	0	0	0
10	31	0	1	0	1	0	0	0	0	0	0	0	0	0	0	0
10	51	1	1	0	1	0	0	0	0	0	0	0	0	0	0	0
10	48	0	1	0	1	0	0	0	0	0	0	0	0	0	0	0
10	66	1	1	0	1	0	0	0	0	0	0	0	0	0	0	0
10	40	0	1	0	1	0	0	0	0	0	0	0	0	0	0	0
10	48	1	1	0	0	0	0	1	0	0	0	0	0	0	0	0
10	50	0	1	0	1	0	0	0	0	0	0	0	0	0	0	0
10	52	1	1	0	1	0	0	0	0	0	0	0	0	0	0	0
10	44	1	1	0	1	0	0	0	0	0	0	0	0	0	0	0
10	46	1	1	0	1	0	0	0	0	0	0	0	0	0	0	0
10	60	0	1	0	1	0	0	0	0	0	0	0	0	0	0	0
10	52	0	1	0	0	1	0	0	0	0	0	0	0	0	0	0
10	46	0	1	0	0	1	0	0	0	0	0	0	0	0	0	0
10	42	0	1	0	1	0	0	0	0	0	0	0	0	0	0	0
10	68	0	1	0	0	1	0	0	0	0	0	0	0	0	0	0
10	71	0	1	0	0	1	0	0	0	0	0	0	0	0	0	0
10	60	0	1	0	0	1	0	0	0	0	0	0	0	0	0	0
10	62	0	1	0	1	0	0	0	0	0	0	0	0	0	0	0
10	30	0	1	0	1	0	0	0	0	0	0	0	0	0	0	0
10	36	0	1	0	1	0	0	0	0	0	0	0	0	0	0	0
10	38	0	1	0	0	1	0	0	0	0	0	0	0	0	0	0
10	51	0	1	0	0	1	0	0	0	0	0	0	0	0	0	0
10	36	0	1	0	0	1	0	0	0	0	0	0	0	0	0	0
10	53	0	1	0	0	1	0	0	0	0	0	0	0	0	0	0
10	51	0	1	0	1	0	0	0	0	0	0	0	0	0	0	0
10	40	1	1	0	0	0	1	0	0	0	0	0	0	0	0	0
10	58	0	1	0	0	1	0	0	0	0	0	0	0	0	0	0
10	32	1	1	0	1	0	0	0	0	0	0	0	0	0	0	0
10	64	1	1	0	0	0	0	0	0	0	0	0	0	0	1	0
10	50	1	1	0	0	0	0	0	0	0	0	0	0	1	0	0
10	38	1	1	0	0	0	1	0	0	0	0	0	0	0	0	0
10	55	1	1	0	0	0	0	0	0	0	0	0	0	0	1	0
10	35	0	1	0	0	0	1	0	0	0	0	0	0	0	0	0
10	43	1	1	0	0	0	0	0	0	0	0	0	0	1	0	0
10	19	1	1	0	0	0	0	0	0	1	0	0	0	0	0	0
10	48	0	1	0	0	0	1	0	0	0	0	0	0	0	0	0
10	71	1	1	0	0	0	0	1	0	0	0	0	0	0	0	0
10	59	1	1	0	0	0	1	0	0	0	0	0	0	0	0	0
10	65	1	1	0	0	0	1	0	0	0	0	0	0	0	0	0
10	44	1	1	0	0	0	1	0	0	0	0	0	0	0	0	0
10	55	0	1	0	0	0	1	0	0	0	0	0	0	0	0	0
10	59	0	1	0	0	0	1	0	0	0	0	0	0	0	0	0
10	57	1	1	0	1	0	0	0	0	0	0	0	0	0	0	0
10	37	1	1	0	0	0	0	0	0	0	0	0	0	1	0	0
10	59	0	1	0	0	0	1	0	0	0	0	0	0	0	0	0
10	66	0	1	0	0	0	1	0	0	0	0	0	0	0	0	0
10	57	1	1	0	1	0	0	0	0	0	0	0	0	0	0	0
10	40	1	1	0	0	0	0	0	0	1	0	0	0	0	0	0
10	47	0	1	0	0	0	1	0	0	0	0	0	0	0	0	0
10	47	0	1	0	0	0	1	0	0	0	0	0	0	0	0	0
10	55	0	1	0	0	0	1	0	0	0	0	0	0	0	0	0
10	38	1	1	0	0	0	0	0	0	1	0	0	0	0	0	0
10	53	1	1	0	0	0	0	0	0	1	0	0	0	0	0	0
10	61	0	1	0	0	0	1	0	0	0	0	0	0	0	0	0
10	54	1	1	0	0	0	1	0	0	0	0	0	0	0	0	0
10	69	1	1	0	0	0	1	0	0	0	0	0	0	0	0	0
10	68	1	1	0	0	0	0	0	0	0	0	0	0	0	1	0
10	51	1	1	0	0	0	0	0	0	1	0	0	0	0	0	0
10	50	0	1	0	0	0	1	0	0	0	0	0	0	0	0	0
10	34	0	1	0	1	0	0	0	0	0	0	0	0	0	0	0
10	46	1	1	0	0	0	0	0	0	0	0	0	0	1	0	0
10	45	1	1	0	0	0	0	0	0	0	0	0	0	1	0	0
10	45	0	1	0	0	0	0	0	0	0	0	0	0	1	0	0
10	57	1	1	0	0	0	0	0	0	0	0	0	0	1	0	0
10	52	0	1	0	0	0	0	0	0	0	0	0	0	1	0	0
10	49	1	1	0	0	0	0	0	0	0	0	0	0	1	0	0
10	43	1	1	0	0	0	0	0	0	0	0	0	0	1	0	0
10	43	1	1	0	0	0	0	0	0	0	0	0	0	1	0	0
10	55	0	1	0	0	1	0	0	0	0	0	0	0	0	0	0
10	45	1	1	0	0	0	0	0	0	0	0	0	0	1	0	0
10	37	1	1	0	0	0	0	0	0	0	0	0	0	1	0	0
10	41	0	1	0	0	0	0	0	0	0	0	0	0	1	0	0
10	50	0	1	0	0	1	0	0	0	0	0	0	0	0	0	0
10	32	1	1	0	0	0	0	0	0	0	0	0	0	1	0	0
10	54	0	1	0	0	0	0	0	0	0	0	0	0	1	0	0
10	64	0	1	0	0	0	0	0	0	0	0	0	0	1	0	0
10	56	1	1	0	0	0	0	0	0	0	0	0	0	1	0	0
10	33	0	1	0	0	0	0	0	0	0	0	0	0	1	0	0
10	47	0	1	0	0	0	0	0	0	0	0	0	0	1	0	0
10	50	1	1	0	0	0	0	0	0	0	0	0	0	1	0	0
10	45	0	1	0	0	0	0	0	0	0	0	0	0	1	0	0
10	45	1	1	0	0	0	0	0	0	0	0	0	0	1	0	0
10	58	0	1	0	0	0	0	0	0	0	0	0	0	1	0	0
10	49	0	1	0	0	0	0	0	0	0	0	0	0	1	0	0
10	37	1	1	0	0	0	0	0	0	0	0	0	0	1	0	0
10	36	1	1	0	0	0	0	0	0	0	0	0	0	1	0	0
10	24	0	1	0	0	0	0	0	0	0	0	0	0	1	0	0
10	41	1	1	0	0	0	0	0	0	0	0	0	0	1	0	0
10	51	1	1	0	0	0	0	0	0	0	0	0	0	1	0	0
10	48	1	1	0	0	0	0	0	0	0	0	0	0	1	0	0
10	61	1	1	0	0	0	0	0	0	0	0	0	0	1	0	0
10	20	1	1	0	0	0	0	0	0	0	0	0	0	1	0	0
10	42	1	1	0	0	0	0	0	0	0	0	0	0	1	0	0
10	36	1	1	0	0	0	0	0	0	0	0	0	0	1	0	0
10	45	1	1	0	0	0	0	0	0	0	0	0	0	1	0	0
10	32	1	1	0	0	0	0	0	0	0	0	0	0	1	0	0
10	27	1	1	0	0	0	0	0	0	0	0	0	0	1	0	0
10	55	1	1	0	0	0	0	0	0	0	0	0	0	1	0	0
10	27	1	1	0	0	0	0	0	0	0	0	0	0	1	0	0
10	55	1	1	0	0	0	0	0	0	0	0	0	0	1	0	0
10	55	0	1	0	0	0	0	0	0	0	0	0	0	1	0	0
10	27	0	1	0	0	0	0	0	0	1	0	0	0	0	0	0
10	42	1	1	0	0	0	0	0	0	1	0	0	0	0	0	0
10	55	0	1	0	0	0	0	0	0	0	0	0	0	1	0	0
10	59	1	1	0	0	0	0	0	0	1	0	0	0	0	0	0
10	62	1	1	0	0	0	0	0	0	1	0	0	0	0	0	0
10	40	1	1	0	0	0	0	0	0	1	0	0	0	0	0	0
10	62	1	1	0	0	0	0	0	0	0	0	0	0	1	0	0
10	33	1	1	0	0	0	0	0	0	1	0	0	0	0	0	0
10	56	1	1	0	0	0	0	0	0	1	0	0	0	0	0	0
10	42	1	1	0	0	0	0	0	0	1	0	0	0	0	0	0
10	55	1	1	0	0	0	0	0	0	1	0	0	0	0	0	0
10	62	1	1	0	0	0	0	0	0	1	0	0	0	0	0	0
10	60	1	1	0	0	0	0	0	0	1	0	0	0	0	0	0
10	41	1	1	0	0	0	0	0	0	1	0	0	0	0	0	0
10	45	1	1	0	0	0	0	0	0	1	0	0	0	0	0	0
10	20	0	1	0	0	0	0	0	0	1	0	0	0	0	0	0
10	63	1	1	0	0	0	0	0	0	1	0	0	0	0	0	0
10	31	1	1	0	0	0	0	0	0	1	0	0	0	0	0	0
10	59	1	1	0	0	0	0	0	0	0	0	0	0	1	0	0
10	52	0	1	0	0	0	0	0	0	1	0	0	0	0	0	0
10	64	0	1	0	0	0	0	0	0	1	0	0	0	0	0	0
10	60	1	1	0	0	0	0	0	0	1	0	0	0	0	0	0
10	31	1	1	0	0	0	0	0	0	1	0	0	0	0	0	0
10	43	0	1	0	0	0	0	0	0	1	0	0	0	0	0	0
10	48	1	1	0	0	0	0	0	0	1	0	0	0	0	0	0
10	67	1	1	0	0	0	0	0	0	1	0	0	0	0	0	0
10	54	1	1	0	0	0	0	0	0	1	0	0	0	0	0	0
10	43	1	1	0	0	0	0	0	0	1	0	0	0	0	0	0
10	47	1	1	0	0	0	0	0	0	0	0	0	0	1	0	0
10	22	1	1	0	0	0	0	0	0	1	0	0	0	0	0	0
10	28	1	1	0	0	0	0	0	0	1	0	0	0	0	0	0
10	59	0	1	0	0	0	1	0	0	0	0	0	0	0	0	0
10	50	1	1	0	0	0	0	0	0	1	0	0	0	0	0	0
10	60	1	1	0	1	0	0	0	0	0	0	0	0	0	0	0
10	25	0	1	0	1	0	0	0	0	0	0	0	0	0	0	0
10	51	0	1	0	1	0	0	0	0	0	0	0	0	0	0	0
10	30	0	1	0	1	0	0	0	0	0	0	0	0	0	0	0
10	58	0	1	0	0	0	0	0	0	1	0	0	0	0	0	0
10	28	1	1	0	1	0	0	0	0	0	0	0	0	0	0	0
10	25	1	1	0	1	0	0	0	0	0	0	0	0	0	0	0
10	57	1	1	0	1	0	0	0	0	0	0	0	0	0	0	0
10	65	1	1	0	1	0	0	0	0	0	0	0	0	0	0	0
10	60	1	1	0	0	0	0	0	0	1	0	0	0	0	0	0
10	22	1	1	0	0	0	0	0	0	1	0	0	0	0	0	0
10	56	1	1	0	1	0	0	0	0	0	0	0	0	0	0	0
10	57	0	1	0	0	1	0	0	0	0	0	0	0	0	0	0
10	71	1	1	0	0	0	0	0	0	1	0	0	0	0	0	0
10	56	0	1	0	0	0	1	0	0	0	0	0	0	0	0	0
10	48	1	1	0	1	0	0	0	0	0	0	0	0	0	0	0
10	48	0	1	0	1	0	0	0	0	0	0	0	0	0	0	0
10	60	1	1	0	1	0	0	0	0	0	0	0	0	0	0	0
10	52	1	1	0	1	0	0	0	0	0	0	0	0	0	0	0
10	33	1	1	0	1	0	0	0	0	0	0	0	0	0	0	0
10	55	1	1	0	1	0	0	0	0	0	0	0	0	0	0	0
10	37	1	1	0	0	0	1	0	0	0	0	0	0	0	0	0
10	41	1	1	0	1	0	0	0	0	0	0	0	0	0	0	0
10	28	1	1	0	0	0	1	0	0	0	0	0	0	0	0	0
10	53	1	1	0	1	0	0	0	0	0	0	0	0	0	0	0
10	44	1	1	0	1	0	0	0	0	0	0	0	0	0	0	0
10	62	0	1	0	0	0	0	0	0	0	0	0	0	1	0	0
10	50	1	1	0	0	0	0	0	0	0	0	0	0	1	0	0
10	61	1	1	0	0	0	0	0	0	0	0	0	0	1	0	0
10	39	1	1	0	0	0	0	0	0	0	0	0	0	1	0	0
10	50	1	1	0	0	0	0	0	0	0	0	0	0	1	0	0
10	51	1	1	0	0	0	0	0	0	0	0	0	0	1	0	0
10	30	1	1	0	0	0	0	0	0	0	0	0	0	1	0	0
10	63	1	1	0	0	0	0	0	0	0	0	0	0	1	0	0
10	45	1	1	0	0	0	0	0	0	0	0	0	0	1	0	0
10	50	1	1	0	0	0	0	0	0	0	0	0	0	1	0	0
10	48	1	1	0	0	0	0	0	0	0	0	0	0	1	0	0
10	45	1	1	0	0	0	0	0	0	0	0	0	0	1	0	0
10	34	1	1	0	0	0	0	0	0	0	0	0	0	1	0	0
10	60	1	1	0	0	0	0	0	0	0	0	0	0	1	0	0
10	24	1	1	0	0	0	0	0	0	0	0	0	0	1	0	0
10	32	1	1	0	0	0	0	0	0	0	0	0	0	1	0	0
10	59	0	1	0	0	0	0	0	0	0	0	0	0	1	0	0
10	46	1	1	0	0	0	0	0	0	0	0	0	0	1	0	0
10	54	0	1	0	0	0	0	0	0	0	0	0	0	1	0	0
10	50	0	1	0	0	0	0	0	0	0	0	0	0	1	0	0
10	56	0	1	0	0	0	0	0	0	0	0	0	0	1	0	0
10	63	0	1	0	0	0	0	0	0	0	0	0	0	1	0	0
10	48	1	1	0	0	0	0	0	0	0	0	0	0	1	0	0
10	49	1	1	0	0	0	0	0	0	0	0	0	0	1	0	0
10	49	1	1	0	0	0	0	0	0	0	0	0	0	1	0	0
10	25	0	1	0	0	0	0	0	0	0	0	0	0	1	0	0
10	37	1	1	0	0	0	0	0	0	0	0	0	0	1	0	0
10	32	0	1	0	0	0	0	0	0	0	0	0	0	1	0	0
10	26	0	1	0	0	0	0	0	0	0	0	0	0	1	0	0
10	23	0	1	0	0	0	0	0	0	0	0	0	0	1	0	0
10	22	1	1	0	0	0	0	0	0	0	0	0	0	1	0	0
10	20	1	1	0	0	0	0	0	0	0	0	0	0	1	0	0
10	30	1	1	0	1	0	0	0	0	0	0	0	0	0	0	0
10	57	1	1	0	1	0	0	0	0	0	0	0	0	0	0	0
10	59	1	1	0	1	0	0	0	0	0	0	0	0	0	0	0
10	54	1	1	0	1	0	0	0	0	0	0	0	0	0	0	0
10	40	1	1	0	1	0	0	0	0	0	0	0	0	0	0	0
10	45	1	1	0	0	0	0	0	0	1	0	0	0	0	0	0
10	38	0	1	0	1	0	0	0	0	0	0	0	0	0	0	0
10	48	1	1	0	1	0	0	0	0	0	0	0	0	0	0	0
10	22	1	1	0	1	0	0	0	0	0	0	0	0	0	0	0
10	63	1	1	0	1	0	0	0	0	0	0	0	0	0	0	0
10	48	1	1	0	0	0	1	0	0	0	0	0	0	0	0	0
10	27	1	1	0	1	0	0	0	0	0	0	0	0	0	0	0
10	61	1	1	0	0	0	0	0	0	1	0	0	0	0	0	0
10	20	1	1	0	1	0	0	0	0	0	0	0	0	0	0	0
10	63	1	1	0	0	0	1	0	0	0	0	0	0	0	0	0
10	29	1	1	0	1	0	0	0	0	0	0	0	0	0	0	0
10	40	0	1	0	0	0	1	0	0	0	0	0	0	0	0	0
10	57	0	1	0	1	0	0	0	0	0	0	0	0	0	0	0
10	26	1	1	0	1	0	0	0	0	0	0	0	0	0	0	0
10	27	0	1	0	1	0	0	0	0	0	0	0	0	0	0	0
10	38	1	1	0	1	0	0	0	0	0	0	0	0	0	0	0
10	57	1	1	0	0	0	0	0	0	0	0	0	0	1	0	0
10	32	1	1	0	0	0	0	0	0	1	0	0	0	0	0	0
10	65	1	1	0	0	0	0	0	0	1	0	0	0	0	0	0
10	35	1	1	0	0	0	0	0	0	1	0	0	0	0	0	0
10	45	1	1	0	0	0	0	0	0	1	0	0	0	0	0	0
10	48	1	1	0	0	0	0	0	0	1	0	0	0	0	0	0
10	50	1	1	0	0	0	0	0	0	1	0	0	0	0	0	0
10	27	1	1	0	1	0	0	0	0	0	0	0	0	0	0	0
10	48	1	1	0	0	0	0	0	0	1	0	0	0	0	0	0
10	48	1	1	0	1	0	0	0	0	0	0	0	0	0	0	0
10	52	1	1	0	0	0	0	0	0	1	0	0	0	0	0	0
10	46	0	1	0	0	0	0	0	0	1	0	0	0	0	0	0
10	19	1	1	0	0	0	0	0	0	1	0	0	0	0	0	0
10	46	1	1	0	0	0	0	0	0	1	0	0	0	0	0	0
10	40	0	1	0	0	0	0	0	0	0	0	0	0	1	0	0
10	52	1	1	0	0	0	0	0	0	0	0	0	0	1	0	0
10	52	1	1	0	0	0	0	0	0	0	0	0	0	1	0	0
10	46	1	1	0	0	0	0	0	0	0	0	0	0	1	0	0
10	59	1	1	0	0	0	0	0	0	0	0	0	0	1	0	0
10	63	0	1	0	0	0	0	0	0	0	0	0	0	1	0	0
10	31	1	1	0	0	0	0	0	0	0	0	0	0	1	0	0
10	33	0	1	0	0	0	0	0	0	0	0	0	0	1	0	0
10	41	1	1	0	0	0	0	0	0	0	0	0	0	1	0	0
10	61	1	1	0	0	0	0	0	0	0	0	0	0	1	0	0
10	55	1	1	0	0	0	0	0	0	0	0	0	0	1	0	0
10	34	0	1	0	0	0	0	0	0	0	0	0	0	1	0	0
10	37	0	1	0	0	0	0	0	0	0	0	0	0	1	0	0
10	27	0	1	0	0	0	0	0	0	0	0	0	0	1	0	0
10	26	1	1	0	0	0	0	0	0	0	0	0	0	1	0	0
10	35	1	1	0	0	0	0	0	0	0	0	0	0	1	0	0
10	20	1	1	0	0	0	0	0	0	0	0	0	0	1	0	0
10	35	1	1	0	0	0	0	0	0	0	0	0	0	1	0	0
10	52	1	1	0	0	0	0	0	0	0	0	0	0	1	0	0
10	48	0	1	0	0	0	0	0	0	0	0	0	0	1	0	0
10	42	1	1	0	0	0	0	0	0	0	0	0	0	1	0	0
10	37	1	1	0	0	0	0	0	0	0	0	0	0	1	0	0
10	27	1	1	0	0	0	0	0	0	0	0	0	0	1	0	0
10	28	1	1	0	0	0	0	0	0	0	0	0	0	1	0	0
10	59	1	1	0	0	0	0	0	0	1	0	0	0	0	0	0
10	65	1	1	0	1	0	0	0	0	0	0	0	0	0	0	0
10	27	1	1	0	0	0	0	0	0	1	0	0	0	0	0	0
10	40	1	1	0	0	0	0	0	0	1	0	0	0	0	0	0
10	49	1	1	0	0	0	0	0	0	1	0	0	0	0	0	0
10	51	1	1	0	0	0	0	0	0	1	0	0	0	0	0	0
10	46	1	1	0	0	0	0	0	0	1	0	0	0	0	0	0
10	41	1	1	0	0	0	0	0	0	1	0	0	0	0	0	0
10	63	1	1	0	0	0	0	0	0	1	0	0	0	0	0	0
10	57	1	1	0	0	0	0	0	0	1	0	0	0	0	0	0
10	54	1	1	0	0	0	0	0	0	1	0	0	0	0	0	0
10	54	1	1	0	1	0	0	0	0	0	0	0	0	0	0	0
10	19	1	1	0	0	0	0	0	0	1	0	0	0	0	0	0
10	42	0	1	0	0	0	0	0	0	1	0	0	0	0	0	0
10	23	1	1	0	0	0	0	0	0	1	0	0	0	0	0	0
10	33	1	1	0	1	0	0	0	0	0	0	0	0	0	0	0
10	55	1	1	0	0	0	0	0	0	1	0	0	0	0	0	0
10	48	1	1	0	0	0	0	0	0	1	0	0	0	0	0	0
10	43	1	1	0	0	0	0	0	0	1	0	0	0	0	0	0
10	50	1	1	0	0	0	0	0	0	1	0	0	0	0	0	0
10	53	1	1	0	0	0	0	0	0	1	0	0	0	0	0	0
10	36	0	1	0	0	0	0	0	0	1	0	0	0	0	0	0
10	33	0	1	0	0	0	0	0	0	1	0	0	0	0	0	0
10	54	1	1	0	0	0	0	0	0	1	0	0	0	0	0	0
10	34	1	1	0	0	0	0	0	0	1	0	0	0	0	0	0
10	35	1	1	1	0	0	0	0	0	0	0	0	0	0	0	0
10	44	1	1	0	1	0	0	0	0	0	0	0	0	0	0	0
10	40	1	1	0	1	0	0	0	0	0	0	0	0	0	0	0
10	49	1	1	0	1	0	0	0	0	0	0	0	0	0	0	0
10	33	1	1	0	1	0	0	0	0	0	0	0	0	0	0	0
10	35	0	1	0	1	0	0	0	0	0	0	0	0	0	0	0
10	34	0	1	0	1	0	0	0	0	0	0	0	0	0	0	0
10	47	1	1	0	0	0	0	0	0	1	0	0	0	0	0	0
10	34	1	1	0	1	0	0	0	0	0	0	0	0	0	0	0
10	50	1	1	0	1	0	0	0	0	0	0	0	0	0	0	0
10	72	1	1	1	0	0	0	0	0	0	0	0	0	0	0	0
10	48	1	1	0	1	0	0	0	0	0	0	0	0	0	0	0
10	54	1	1	0	1	0	0	0	0	0	0	0	0	0	0	0
10	46	1	1	0	0	0	0	0	0	1	0	0	0	0	0	0
10	34	1	1	0	0	0	0	0	0	0	0	0	0	1	0	0
10	36	1	1	0	0	0	0	0	0	0	0	0	0	1	0	0
10	56	1	1	0	0	0	0	0	0	0	0	0	0	1	0	0
10	30	1	1	0	0	0	0	0	0	1	0	0	0	0	0	0
10	27	1	1	0	0	0	0	0	0	0	0	0	0	1	0	0
10	20	0	1	0	0	0	0	0	0	0	0	0	0	1	0	0
10	68	1	1	0	0	0	0	0	0	0	0	0	0	1	0	0
10	62	1	1	0	0	0	0	0	0	0	0	0	0	0	0	1
10	56	1	1	0	0	0	0	0	0	0	0	0	0	1	0	0
10	46	1	1	0	0	0	0	0	0	0	0	0	0	1	0	0
10	26	1	1	0	0	0	0	0	0	1	0	0	0	0	0	0
10	29	1	1	0	0	0	0	0	0	0	0	0	0	1	0	0
10	21	0	1	0	0	0	0	0	0	0	0	0	0	1	0	0
10	57	1	1	0	0	0	0	0	0	0	0	0	0	1	0	0
10	56	1	1	0	0	0	0	0	0	0	0	0	0	1	0	0
10	23	1	1	0	0	0	0	0	0	1	0	0	0	0	0	0
10	22	1	1	0	0	0	0	0	0	1	0	0	0	0	0	0
10	43	1	1	0	0	0	0	0	0	0	0	0	0	1	0	0
10	48	1	1	0	0	0	0	0	0	0	0	0	0	1	0	0
10	47	0	1	0	0	0	0	0	0	0	0	0	0	1	0	0
10	53	1	1	0	0	0	0	0	0	0	0	0	0	1	0	0
10	60	1	1	0	0	0	0	0	0	0	0	0	0	1	0	0
10	42	1	1	0	0	0	0	0	0	0	0	0	0	1	0	0
10	48	1	1	0	0	0	0	0	0	0	0	0	0	1	0	0
10	36	1	1	0	0	0	0	0	0	0	0	0	0	1	0	0
10	38	1	1	0	0	0	0	0	0	0	0	0	0	1	0	0
10	35	1	1	0	0	0	0	0	0	0	0	0	0	1	0	0
10	33	0	1	0	0	0	0	0	0	0	0	0	0	1	0	0
10	44	1	1	0	0	0	0	0	0	0	0	0	0	1	0	0
10	50	1	1	0	0	0	0	0	0	0	0	0	0	1	0	0
10	30	0	1	0	0	0	0	0	0	0	0	0	0	1	0	0
10	36	1	1	0	0	0	0	0	0	0	0	0	0	1	0	0
10	30	1	1	0	0	0	0	0	0	0	0	0	0	1	0	0
10	51	1	1	1	0	0	0	0	0	0	0	0	0	0	0	0
10	34	1	1	0	0	0	0	0	0	0	0	0	0	1	0	0
10	55	1	1	0	0	0	0	0	0	0	0	0	0	1	0	0
10	41	1	1	0	0	0	0	0	0	0	0	0	0	1	0	0
10	21	1	1	0	0	0	0	0	0	0	0	0	0	1	0	0
10	47	1	1	0	0	0	0	0	0	0	0	0	0	1	0	0
10	50	1	1	0	0	0	0	0	0	0	0	0	0	0	0	1
10	39	1	1	0	0	0	0	0	0	0	0	0	0	1	0	0
10	46	1	1	0	0	0	0	0	0	0	0	0	0	1	0	0
10	46	1	1	0	0	0	0	0	0	0	0	0	0	1	0	0
10	47	1	1	0	0	0	0	0	0	0	0	0	0	1	0	0
10	37	1	1	0	0	0	0	0	0	0	0	0	0	1	0	0
10	34	0	1	0	1	0	0	0	0	0	0	0	0	0	0	0
10	37	0	1	0	0	0	0	0	0	0	0	0	0	1	0	0
10	55	1	1	0	0	0	0	0	0	0	0	0	0	1	0	0
10	63	1	1	0	0	0	0	0	0	0	0	0	0	1	0	0
10	41	1	1	0	0	0	0	0	0	0	0	0	0	0	0	1
10	55	1	1	0	0	0	0	0	0	0	0	0	0	1	0	0
10	37	0	1	0	0	0	0	0	0	0	0	0	0	1	0	0
10	41	1	1	0	0	0	0	0	0	0	0	0	0	1	0	0
10	27	0	1	0	0	0	0	0	0	0	0	0	0	1	0	0
10	46	1	1	0	0	0	0	0	0	0	0	0	0	1	0	0
10	37	1	1	0	0	0	0	0	0	0	0	0	0	1	0	0
10	29	0	1	0	0	0	0	0	0	0	0	0	0	1	0	0
10	33	1	1	1	0	0	0	0	0	0	0	0	0	0	0	0
10	38	0	1	0	0	0	0	0	0	0	0	0	0	1	0	0
10	30	1	1	0	1	0	0	0	0	0	0	0	0	0	0	0
10	52	1	1	0	0	0	0	0	0	0	0	0	1	0	0	0
10	46	1	1	0	1	0	0	0	0	0	0	0	0	0	0	0
10	33	1	1	0	0	0	0	0	0	0	0	0	0	1	0	0
10	53	1	1	0	0	0	0	0	1	0	0	0	0	0	0	0
10	50	1	1	0	1	0	0	0	0	0	0	0	0	0	0	0
10	42	1	1	0	1	0	0	0	0	0	0	0	0	0	0	0
10	51	1	1	0	1	0	0	0	0	0	0	0	0	0	0	0
10	54	1	1	1	0	0	0	0	0	0	0	0	0	0	0	0
10	43	1	1	0	1	0	0	0	0	0	0	0	0	0	0	0
10	57	1	1	0	1	0	0	0	0	0	0	0	0	0	0	0
10	48	1	1	0	1	0	0	0	0	0	0	0	0	0	0	0
10	50	1	1	0	1	0	0	0	0	0	0	0	0	0	0	0
10	29	1	1	0	1	0	0	0	0	0	0	0	0	0	0	0
10	40	1	1	0	1	0	0	0	0	0	0	0	0	0	0	0
10	28	0	1	0	1	0	0	0	0	0	0	0	0	0	0	0
10	48	1	1	0	1	0	0	0	0	0	0	0	0	0	0	0
10	44	1	1	0	1	0	0	0	0	0	0	0	0	0	0	0
10	48	1	1	0	1	0	0	0	0	0	0	0	0	0	0	0
10	42	1	1	0	1	0	0	0	0	0	0	0	0	0	0	0
10	29	1	1	0	1	0	0	0	0	0	0	0	0	0	0	0
10	45	1	1	0	1	0	0	0	0	0	0	0	0	0	0	0
10	44	1	1	0	1	0	0	0	0	0	0	0	0	0	0	0
10	23	1	1	0	1	0	0	0	0	0	0	0	0	0	0	0
10	34	1	1	0	1	0	0	0	0	0	0	0	0	0	0	0
10	38	1	1	0	1	0	0	0	0	0	0	0	0	0	0	0
10	38	1	1	1	0	0	0	0	0	0	0	0	0	0	0	0
10	46	1	1	0	1	0	0	0	0	0	0	0	0	0	0	0
10	75	1	1	0	0	0	0	1	0	0	0	0	0	0	0	0
10	50	1	1	0	1	0	0	0	0	0	0	0	0	0	0	0
10	47	1	1	0	0	0	0	1	0	0	0	0	0	0	0	0
10	54	1	1	0	1	0	0	0	0	0	0	0	0	0	0	0
10	21	0	1	0	0	0	0	0	1	0	0	0	0	0	0	0
10	48	1	1	0	1	0	0	0	0	0	0	0	0	0	0	0
10	50	1	1	0	1	0	0	0	0	0	0	0	0	0	0	0
10	27	1	1	0	1	0	0	0	0	0	0	0	0	0	0	0
10	38	0	1	0	1	0	0	0	0	0	0	0	0	0	0	0
10	27	1	1	0	1	0	0	0	0	0	0	0	0	0	0	0
10	58	1	1	0	1	0	0	0	0	0	0	0	0	0	0	0
10	35	1	1	0	1	0	0	0	0	0	0	0	0	0	0	0
10	41	1	1	0	0	0	0	1	0	0	0	0	0	0	0	0
10	28	1	1	0	1	0	0	0	0	0	0	0	0	0	0	0
10	37	1	1	0	1	0	0	0	0	0	0	0	0	0	0	0
10	35	0	1	0	1	0	0	0	0	0	0	0	0	0	0	0
10	30	0	1	0	1	0	0	0	0	0	0	0	0	0	0	0
10	51	1	1	0	1	0	0	0	0	0	0	0	0	0	0	0
10	43	1	1	0	1	0	0	0	0	0	0	0	0	0	0	0
10	29	1	1	0	1	0	0	0	0	0	0	0	0	0	0	0
10	53	1	1	0	1	0	0	0	0	0	0	0	0	0	0	0
10	50	1	1	0	1	0	0	0	0	0	0	0	0	0	0	0
10	20	1	1	0	1	0	0	0	0	0	0	0	0	0	0	0
10	45	1	1	0	1	0	0	0	0	0	0	0	0	0	0	0
10	34	0	1	0	1	0	0	0	0	0	0	0	0	0	0	0
10	48	1	1	0	1	0	0	0	0	0	0	0	0	0	0	0
10	46	1	1	0	0	0	0	0	0	0	0	0	0	0	1	0
10	62	1	1	0	1	0	0	0	0	0	0	0	0	0	0	0
10	43	1	1	0	1	0	0	0	0	0	0	0	0	0	0	0
10	41	1	1	0	1	0	0	0	0	0	0	0	0	0	0	0
10	30	1	1	0	0	0	1	0	0	0	0	0	0	0	0	0
10	56	1	1	0	0	0	1	0	0	0	0	0	0	0	0	0
10	21	1	1	0	0	0	1	0	0	0	0	0	0	0	0	0
10	27	1	1	0	1	0	0	0	0	0	0	0	0	0	0	0
10	68	0	1	0	0	1	0	0	0	0	0	0	0	0	0	0
10	44	0	1	0	0	1	0	0	0	0	0	0	0	0	0	0
10	40	0	1	0	1	0	0	0	0	0	0	0	0	0	0	0
10	58	0	1	0	0	1	0	0	0	0	0	0	0	0	0	0
10	57	1	1	0	1	0	0	0	0	0	0	0	0	0	0	0
10	44	1	1	0	0	0	1	0	0	0	0	0	0	0	0	0
10	65	0	1	0	0	1	0	0	0	0	0	0	0	0	0	0
10	70	0	1	0	0	1	0	0	0	0	0	0	0	0	0	0
10	44	0	1	0	0	1	0	0	0	0	0	0	0	0	0	0
10	54	0	1	0	0	1	0	0	0	0	0	0	0	0	0	0
10	56	1	1	0	0	0	0	0	0	0	0	0	0	0	1	0
10	49	1	1	0	0	0	1	0	0	0	0	0	0	0	0	0
10	34	1	1	0	0	0	1	0	0	0	0	0	0	0	0	0
10	28	0	1	0	0	0	0	0	0	0	0	0	0	0	1	0
10	45	0	1	0	1	0	0	0	0	0	0	0	0	0	0	0
10	53	1	1	0	0	0	1	0	0	0	0	0	0	0	0	0
10	60	1	1	0	1	0	0	0	0	0	0	0	0	0	0	0
10	58	0	1	0	0	1	0	0	0	0	0	0	0	0	0	0
10	46	0	1	0	1	0	0	0	0	0	0	0	0	0	0	0
10	36	1	1	0	0	0	0	0	0	0	0	0	0	0	1	0
10	27	1	1	0	1	0	0	0	0	0	0	0	0	0	0	0
10	51	1	1	0	1	0	0	0	0	0	0	0	0	0	0	0
10	49	1	1	0	1	0	0	0	0	0	0	0	0	0	0	0
10	50	1	1	0	0	0	0	0	0	0	0	0	0	0	1	0
10	68	1	1	0	0	0	1	0	0	0	0	0	0	0	0	0
10	25	1	1	0	0	0	1	0	0	0	0	0	0	0	0	0
10	29	1	1	0	0	0	0	0	0	1	0	0	0	0	0	0
10	24	0	1	0	0	0	1	0	0	0	0	0	0	0	0	0
10	59	1	1	0	0	0	1	0	0	0	0	0	0	0	0	0
10	49	1	1	0	0	0	0	0	0	0	0	0	0	0	1	0
10	64	1	1	0	0	0	1	0	0	0	0	0	0	0	0	0
10	28	1	1	0	1	0	0	0	0	0	0	0	0	0	0	0
10	28	1	1	0	1	0	0	0	0	0	0	0	0	0	0	0
10	40	0	1	0	0	0	0	0	0	0	0	0	1	0	0	0
10	48	1	1	0	1	0	0	0	0	0	0	0	0	0	0	0
10	52	1	1	0	0	0	0	0	0	0	0	0	0	0	1	0
10	43	1	1	0	1	0	0	0	0	0	0	0	0	0	0	0
10	48	1	1	0	1	0	0	0	0	0	0	0	0	0	0	0
10	48	0	1	0	0	1	0	0	0	0	0	0	0	0	0	0
10	25	1	1	0	1	0	0	0	0	0	0	0	0	0	0	0
10	33	1	1	0	1	0	0	0	0	0	0	0	0	0	0	0
10	48	0	1	0	0	0	0	0	0	1	0	0	0	0	0	0
10	47	1	1	0	0	0	0	0	0	1	0	0	0	0	0	0
10	22	1	1	0	0	0	0	0	0	1	0	0	0	0	0	0
10	45	1	1	0	0	0	0	0	0	1	0	0	0	0	0	0
10	43	1	1	0	0	0	0	0	0	1	0	0	0	0	0	0
10	57	1	1	0	0	0	0	0	0	1	0	0	0	0	0	0
10	48	1	1	0	0	0	0	0	0	1	0	0	0	0	0	0
10	50	1	1	0	0	0	0	0	0	1	0	0	0	0	0	0
10	39	0	1	0	0	0	0	1	0	0	0	0	0	0	0	0
10	48	1	1	0	0	0	0	0	0	1	0	0	0	0	0	0
10	46	0	1	0	0	0	0	1	0	0	0	0	0	0	0	0
10	45	0	1	0	0	0	0	0	0	1	0	0	0	0	0	0
10	38	1	1	0	0	0	0	0	0	1	0	0	0	0	0	0
10	33	1	1	0	0	0	0	0	0	1	0	0	0	0	0	0
10	34	1	1	0	0	0	0	0	0	1	0	0	0	0	0	0
10	44	1	1	0	0	0	0	0	0	1	0	0	0	0	0	0
10	45	1	1	0	0	0	0	0	0	1	0	0	0	0	0	0
10	57	0	1	0	0	1	0	0	0	0	0	0	0	0	0	0
10	67	1	1	0	0	0	0	0	0	1	0	0	0	0	0	0
10	26	1	1	0	0	0	0	0	0	1	0	0	0	0	0	0
10	52	1	1	0	0	0	0	0	0	1	0	0	0	0	0	0
10	45	1	1	0	0	0	0	0	0	1	0	0	0	0	0	0
10	58	0	1	0	0	1	0	0	0	0	0	0	0	0	0	0
10	35	1	1	0	0	0	0	0	0	1	0	0	0	0	0	0
10	57	1	1	0	0	0	0	0	0	1	0	0	0	0	0	0
10	38	1	1	0	0	0	0	0	0	1	0	0	0	0	0	0
10	61	1	1	0	0	0	0	0	0	1	0	0	0	0	0	0
10	40	1	1	0	0	0	0	0	0	1	0	0	0	0	0	0
10	56	1	1	0	0	0	0	0	0	1	0	0	0	0	0	0
10	51	1	1	0	0	0	0	0	0	1	0	0	0	0	0	0
10	33	1	1	0	0	0	0	0	0	1	0	0	0	0	0	0
10	55	1	1	0	0	0	0	0	0	1	0	0	0	0	0	0
10	32	1	1	0	1	0	0	0	0	0	0	0	0	0	0	0
10	54	1	1	0	0	0	0	0	0	1	0	0	0	0	0	0
10	20	1	1	0	0	0	0	0	0	1	0	0	0	0	0	0
10	26	0	1	0	0	0	0	0	0	1	0	0	0	0	0	0
10	40	1	1	0	0	0	0	0	0	1	0	0	0	0	0	0
10	46	1	1	1	0	0	0	0	0	0	0	0	0	0	0	0
10	51	0	1	0	0	1	0	0	0	0	0	0	0	0	0	0
10	60	0	1	0	0	1	0	0	0	0	0	0	0	0	0	0
10	50	1	1	0	0	0	0	0	0	1	0	0	0	0	0	0
10	27	1	1	0	0	0	0	0	0	1	0	0	0	0	0	0
10	48	1	1	0	0	0	0	0	0	1	0	0	0	0	0	0
10	30	1	1	0	0	0	0	0	0	1	0	0	0	0	0	0
10	31	1	1	0	0	0	0	0	0	1	0	0	0	0	0	0
10	31	1	1	0	0	0	0	0	0	1	0	0	0	0	0	0
10	47	1	1	0	0	0	0	0	0	1	0	0	0	0	0	0
10	74	1	1	0	0	0	0	0	0	1	0	0	0	0	0	0
10	21	0	1	0	0	0	0	0	0	1	0	0	0	0	0	0
10	50	1	1	0	0	0	0	0	0	1	0	0	0	0	0	0
10	27	1	1	0	0	0	0	0	0	1	0	0	0	0	0	0
10	51	1	1	0	0	0	0	0	0	1	0	0	0	0	0	0
10	64	1	1	0	0	0	0	0	0	1	0	0	0	0	0	0
10	62	1	1	0	0	0	0	0	0	1	0	0	0	0	0	0
10	59	1	1	0	0	0	0	0	0	1	0	0	0	0	0	0
10	53	1	1	0	0	0	0	0	0	1	0	0	0	0	0	0
10	50	1	1	0	0	0	0	0	0	1	0	0	0	0	0	0
10	52	1	1	0	0	0	0	0	0	1	0	0	0	0	0	0
10	55	1	1	0	0	0	0	0	0	1	0	0	0	0	0	0
10	53	1	1	0	0	0	0	0	0	1	0	0	0	0	0	0
10	28	1	1	0	0	0	0	0	0	1	0	0	0	0	0	0
10	62	1	1	0	0	0	0	0	0	1	0	0	0	0	0	0
10	46	1	1	0	1	0	0	0	0	0	0	0	0	0	0	0
10	64	1	1	0	0	0	0	0	0	1	0	0	0	0	0	0
10	47	1	1	0	0	0	0	0	0	1	0	0	0	0	0	0
10	23	1	1	0	0	0	0	0	0	1	0	0	0	0	0	0
10	40	1	1	0	0	0	0	0	0	1	0	0	0	0	0	0
10	41	1	1	0	0	0	0	0	0	1	0	0	0	0	0	0
10	58	0	1	0	0	1	0	0	0	0	0	0	0	0	0	0
10	47	1	1	0	0	0	0	0	0	1	0	0	0	0	0	0
10	45	1	1	0	0	0	0	0	0	1	0	0	0	0	0	0
10	38	1	1	0	0	0	0	0	0	1	0	0	0	0	0	0
10	46	1	1	0	0	0	0	0	0	1	0	0	0	0	0	0
10	24	1	1	0	0	0	0	0	0	1	0	0	0	0	0	0
10	26	1	1	0	0	0	0	0	0	1	0	0	0	0	0	0
10	55	1	1	0	0	0	0	0	0	1	0	0	0	0	0	0
10	58	1	1	0	0	0	0	0	0	1	0	0	0	0	0	0
10	55	1	1	0	0	0	0	0	0	1	0	0	0	0	0	0
10	47	1	1	0	0	0	0	0	0	1	0	0	0	0	0	0
10	45	1	1	0	0	0	0	0	0	1	0	0	0	0	0	0
10	43	0	1	0	0	0	0	0	0	1	0	0	0	0	0	0
10	36	1	1	0	0	0	0	0	0	1	0	0	0	0	0	0
10	63	1	1	0	0	0	0	0	0	1	0	0	0	0	0	0
10	38	1	1	0	0	0	0	0	0	1	0	0	0	0	0	0
10	46	1	1	0	0	0	0	0	0	1	0	0	0	0	0	0
10	42	1	1	0	0	0	0	0	0	1	0	0	0	0	0	0
10	54	1	1	0	0	0	0	0	0	1	0	0	0	0	0	0
10	55	1	1	0	0	0	0	0	0	1	0	0	0	0	0	0
10	55	1	1	0	0	0	0	0	0	1	0	0	0	0	0	0
10	57	1	1	0	0	0	0	0	0	1	0	0	0	0	0	0
10	42	1	1	0	0	0	0	0	0	1	0	0	0	0	0	0
10	59	1	1	0	0	0	0	0	0	1	0	0	0	0	0	0
10	47	1	1	0	0	0	0	0	0	1	0	0	0	0	0	0
10	65	1	1	0	0	0	0	0	0	1	0	0	0	0	0	0
10	32	1	1	0	0	0	0	0	0	1	0	0	0	0	0	0
10	35	1	1	0	0	0	0	0	0	1	0	0	0	0	0	0
10	50	1	1	0	0	0	0	0	0	1	0	0	0	0	0	0
10	52	1	1	0	0	0	0	0	0	1	0	0	0	0	0	0
10	48	1	1	0	0	0	0	0	0	1	0	0	0	0	0	0
10	50	1	1	0	0	0	0	0	0	1	0	0	0	0	0	0
10	54	1	1	0	0	0	0	0	0	1	0	0	0	0	0	0
10	56	1	1	0	0	0	0	0	0	1	0	0	0	0	0	0
10	56	1	1	0	0	0	0	0	0	1	0	0	0	0	0	0
10	46	1	1	0	0	0	0	0	0	1	0	0	0	0	0	0
10	55	1	1	0	0	0	0	0	0	1	0	0	0	0	0	0
10	39	1	1	0	0	0	0	0	0	1	0	0	0	0	0	0
10	50	1	1	0	0	0	0	0	0	1	0	0	0	0	0	0
10	35	0	1	0	0	0	0	0	0	1	0	0	0	0	0	0
10	45	1	1	0	0	0	0	0	0	1	0	0	0	0	0	0
10	44	1	1	1	0	0	0	0	0	0	0	0	0	0	0	0
10	53	1	1	0	0	0	0	0	0	1	0	0	0	0	0	0
10	42	1	1	0	0	0	0	0	0	1	0	0	0	0	0	0
10	44	1	1	0	0	0	0	0	0	1	0	0	0	0	0	0
10	48	1	1	0	0	0	0	0	0	1	0	0	0	0	0	0
10	52	1	1	0	0	0	0	0	0	1	0	0	0	0	0	0
10	55	1	1	0	0	0	0	0	0	1	0	0	0	0	0	0
10	35	1	1	0	0	0	0	0	0	1	0	0	0	0	0	0
10	48	0	1	0	0	0	0	0	0	1	0	0	0	0	0	0
10	51	1	1	0	0	0	0	0	0	1	0	0	0	0	0	0
10	54	1	1	0	0	0	0	0	0	1	0	0	0	0	0	0
10	53	1	1	0	0	0	0	0	0	1	0	0	0	0	0	0
10	50	1	1	0	0	0	0	0	0	1	0	0	0	0	0	0
10	48	1	1	0	0	0	0	0	0	1	0	0	0	0	0	0
10	55	1	1	0	0	0	0	0	0	1	0	0	0	0	0	0
10	53	1	1	0	0	0	0	0	0	1	0	0	0	0	0	0
10	47	1	1	0	0	0	0	0	0	1	0	0	0	0	0	0
10	47	1	1	0	0	0	0	0	0	1	0	0	0	0	0	0
10	47	0	1	0	0	0	0	0	0	1	0	0	0	0	0	0
10	39	1	1	0	0	0	0	0	0	1	0	0	0	0	0	0
10	40	1	1	0	0	0	0	0	0	1	0	0	0	0	0	0
10	57	1	1	0	0	0	0	0	0	1	0	0	0	0	0	0
10	63	1	1	0	0	0	0	0	0	1	0	0	0	0	0	0
10	47	1	1	0	0	0	0	0	0	1	0	0	0	0	0	0
10	47	1	1	0	0	0	0	0	0	1	0	0	0	0	0	0
10	47	1	1	0	0	0	0	0	0	1	0	0	0	0	0	0
10	53	1	1	0	0	0	0	0	0	1	0	0	0	0	0	0
10	54	1	1	0	0	0	0	0	0	1	0	0	0	0	0	0
10	37	1	1	0	0	0	0	0	0	1	0	0	0	0	0	0
10	50	1	1	0	0	0	0	0	0	1	0	0	0	0	0	0
10	55	1	1	0	0	0	0	0	0	1	0	0	0	0	0	0
10	61	1	1	0	0	0	0	0	0	1	0	0	0	0	0	0
10	52	1	1	0	0	0	0	0	0	1	0	0	0	0	0	0
10	40	0	1	0	0	0	0	0	0	1	0	0	0	0	0	0
10	55	1	1	0	0	0	0	0	0	1	0	0	0	0	0	0
10	38	1	1	0	0	0	0	0	0	1	0	0	0	0	0	0
10	62	1	1	0	0	0	0	0	0	1	0	0	0	0	0	0
10	42	1	1	0	0	0	0	0	0	1	0	0	0	0	0	0
10	63	0	1	0	0	0	0	0	0	1	0	0	0	0	0	0
10	34	1	1	0	0	0	0	0	0	1	0	0	0	0	0	0
10	24	1	1	0	0	0	0	0	0	1	0	0	0	0	0	0
10	46	1	1	0	0	0	0	0	0	1	0	0	0	0	0	0
10	21	1	1	0	0	0	0	0	0	1	0	0	0	0	0	0
10	33	1	1	0	1	0	0	0	0	0	0	0	0	0	0	0
10	36	0	1	0	0	0	0	0	0	1	0	0	0	0	0	0
10	24	0	1	0	0	0	0	0	0	1	0	0	0	0	0	0
10	35	1	1	0	0	0	0	0	0	1	0	0	0	0	0	0
10	46	1	1	0	0	0	0	0	0	1	0	0	0	0	0	0
10	48	1	1	0	0	0	0	0	0	1	0	0	0	0	0	0
10	34	1	1	0	0	0	0	0	0	1	0	0	0	0	0	0
10	44	1	1	0	0	0	0	0	0	1	0	0	0	0	0	0
10	70	1	1	0	1	0	0	0	0	0	0	0	0	0	0	0
10	63	1	1	0	0	0	0	0	0	1	0	0	0	0	0	0
10	39	1	1	0	0	0	0	0	0	1	0	0	0	0	0	0
10	45	0	1	0	0	0	0	0	0	1	0	0	0	0	0	0
10	28	1	1	0	0	0	0	0	0	1	0	0	0	0	0	0
10	28	1	1	0	0	0	0	0	0	1	0	0	0	0	0	0
10	23	1	1	0	0	0	0	0	0	1	0	0	0	0	0	0
10	49	1	1	0	0	0	0	0	0	1	0	0	0	0	0	0
10	51	1	1	0	0	0	0	0	0	1	0	0	0	0	0	0
10	26	1	1	0	0	0	0	0	0	1	0	0	0	0	0	0
10	45	1	1	1	0	0	0	0	0	0	0	0	0	0	0	0
10	44	1	1	0	1	0	0	0	0	0	0	0	0	0	0	0
10	46	1	1	0	1	0	0	0	0	0	0	0	0	0	0	0
10	35	0	1	0	1	0	0	0	0	0	0	0	0	0	0	0
10	40	1	1	0	1	0	0	0	0	0	0	0	0	0	0	0
10	32	1	1	0	1	0	0	0	0	0	0	0	0	0	0	0
10	69	1	1	0	1	0	0	0	0	0	0	0	0	0	0	0
10	57	1	1	0	1	0	0	0	0	0	0	0	0	0	0	0
10	68	0	1	0	0	1	0	0	0	0	0	0	0	0	0	0
10	59	1	1	0	0	0	0	0	0	0	0	0	0	1	0	0
10	64	1	1	0	1	0	0	0	0	0	0	0	0	0	0	0
10	33	1	1	0	0	0	0	0	0	0	0	0	0	1	0	0
10	43	1	1	0	0	0	0	0	0	0	0	0	0	1	0	0
10	30	0	1	0	1	0	0	0	0	0	0	0	0	0	0	0
10	32	1	1	1	0	0	0	0	0	0	0	0	0	0	0	0
10	42	1	1	1	0	0	0	0	0	0	0	0	0	0	0	0
10	36	1	1	1	0	0	0	0	0	0	0	0	0	0	0	0
10	39	1	1	1	0	0	0	0	0	0	0	0	0	0	0	0
10	45	0	1	0	0	1	0	0	0	0	0	0	0	0	0	0
10	40	1	1	0	1	0	0	0	0	0	0	0	0	0	0	0
10	57	0	1	0	0	1	0	0	0	0	0	0	0	0	0	0
