# Supplementary material for: Low seroprevalence of Ebola virus in health care providers in an endemic region (Tshuapa province) of the Democratic Republic of the Congo
Source: PLoS One. 2023 Sep 1;18(9):e0286479. doi: 10.1371/journal.pone.0286479 (PMC10473486; doi:10.1371/journal.pone.0286479)
Supplement: S2 Table — (XLSX) [file pone.0286479.s002.xlsx]

## Sheet: VAC52150EBL2007_N=98_J&J_202009
STUDYID	VISITNUM	ISCAT	ISTEST	ISORRES	ISORRESU	ISLLOQ	ISULOQ	ISNAM	ISMETHOD	ISSPEC
VAC52150EBL2007	10	ANTIBODY ARBITRARY CONCENTRATION	EBOV GP binding Ab	<36.11	EU/mL	36.11	194938.88	Q2 SOLUTIONS	ELISA FANG	SERUM
VAC52150EBL2007	10	ANTIBODY ARBITRARY CONCENTRATION	EBOV GP binding Ab	<36.11	EU/mL	36.11	194938.88	Q2 SOLUTIONS	ELISA FANG	SERUM
VAC52150EBL2007	10	ANTIBODY ARBITRARY CONCENTRATION	EBOV GP binding Ab	43.08	EU/mL	36.11	194938.88	Q2 SOLUTIONS	ELISA FANG	SERUM
VAC52150EBL2007	10	ANTIBODY ARBITRARY CONCENTRATION	EBOV GP binding Ab	<36.11	EU/mL	36.11	194938.88	Q2 SOLUTIONS	ELISA FANG	SERUM
VAC52150EBL2007	10	ANTIBODY ARBITRARY CONCENTRATION	EBOV GP binding Ab	45.53	EU/mL	36.11	194938.88	Q2 SOLUTIONS	ELISA FANG	SERUM
VAC52150EBL2007	10	ANTIBODY ARBITRARY CONCENTRATION	EBOV GP binding Ab	<36.11	EU/mL	36.11	194938.88	Q2 SOLUTIONS	ELISA FANG	SERUM
VAC52150EBL2007	10	ANTIBODY ARBITRARY CONCENTRATION	EBOV GP binding Ab	67.18	EU/mL	36.11	194938.88	Q2 SOLUTIONS	ELISA FANG	SERUM
VAC52150EBL2007	10	ANTIBODY ARBITRARY CONCENTRATION	EBOV GP binding Ab	<36.11	EU/mL	36.11	194938.88	Q2 SOLUTIONS	ELISA FANG	SERUM
VAC52150EBL2007	10	ANTIBODY ARBITRARY CONCENTRATION	EBOV GP binding Ab	519.08	EU/mL	36.11	194938.88	Q2 SOLUTIONS	ELISA FANG	SERUM
VAC52150EBL2007	10	ANTIBODY ARBITRARY CONCENTRATION	EBOV GP binding Ab	42.65	EU/mL	36.11	194938.88	Q2 SOLUTIONS	ELISA FANG	SERUM
VAC52150EBL2007	10	ANTIBODY ARBITRARY CONCENTRATION	EBOV GP binding Ab	157.47	EU/mL	36.11	194938.88	Q2 SOLUTIONS	ELISA FANG	SERUM
VAC52150EBL2007	10	ANTIBODY ARBITRARY CONCENTRATION	EBOV GP binding Ab	<36.11	EU/mL	36.11	194938.88	Q2 SOLUTIONS	ELISA FANG	SERUM
VAC52150EBL2007	10	ANTIBODY ARBITRARY CONCENTRATION	EBOV GP binding Ab	<36.11	EU/mL	36.11	194938.88	Q2 SOLUTIONS	ELISA FANG	SERUM
VAC52150EBL2007	10	ANTIBODY ARBITRARY CONCENTRATION	EBOV GP binding Ab	217.87	EU/mL	36.11	194938.88	Q2 SOLUTIONS	ELISA FANG	SERUM
VAC52150EBL2007	10	ANTIBODY ARBITRARY CONCENTRATION	EBOV GP binding Ab	<36.11	EU/mL	36.11	194938.88	Q2 SOLUTIONS	ELISA FANG	SERUM
VAC52150EBL2007	10	ANTIBODY ARBITRARY CONCENTRATION	EBOV GP binding Ab	453.26	EU/mL	36.11	194938.88	Q2 SOLUTIONS	ELISA FANG	SERUM
VAC52150EBL2007	10	ANTIBODY ARBITRARY CONCENTRATION	EBOV GP binding Ab	<36.11	EU/mL	36.11	194938.88	Q2 SOLUTIONS	ELISA FANG	SERUM
VAC52150EBL2007	10	ANTIBODY ARBITRARY CONCENTRATION	EBOV GP binding Ab	90.05	EU/mL	36.11	194938.88	Q2 SOLUTIONS	ELISA FANG	SERUM
VAC52150EBL2007	10	ANTIBODY ARBITRARY CONCENTRATION	EBOV GP binding Ab	168.24	EU/mL	36.11	194938.88	Q2 SOLUTIONS	ELISA FANG	SERUM
VAC52150EBL2007	10	ANTIBODY ARBITRARY CONCENTRATION	EBOV GP binding Ab	<36.11	EU/mL	36.11	194938.88	Q2 SOLUTIONS	ELISA FANG	SERUM
VAC52150EBL2007	10	ANTIBODY ARBITRARY CONCENTRATION	EBOV GP binding Ab	79.07	EU/mL	36.11	194938.88	Q2 SOLUTIONS	ELISA FANG	SERUM
VAC52150EBL2007	10	ANTIBODY ARBITRARY CONCENTRATION	EBOV GP binding Ab	758.24	EU/mL	36.11	194938.88	Q2 SOLUTIONS	ELISA FANG	SERUM
VAC52150EBL2007	10	ANTIBODY ARBITRARY CONCENTRATION	EBOV GP binding Ab	<36.11	EU/mL	36.11	194938.88	Q2 SOLUTIONS	ELISA FANG	SERUM
VAC52150EBL2007	10	ANTIBODY ARBITRARY CONCENTRATION	EBOV GP binding Ab	<36.11	EU/mL	36.11	194938.88	Q2 SOLUTIONS	ELISA FANG	SERUM
VAC52150EBL2007	10	ANTIBODY ARBITRARY CONCENTRATION	EBOV GP binding Ab	<36.11	EU/mL	36.11	194938.88	Q2 SOLUTIONS	ELISA FANG	SERUM
VAC52150EBL2007	10	ANTIBODY ARBITRARY CONCENTRATION	EBOV GP binding Ab	<36.11	EU/mL	36.11	194938.88	Q2 SOLUTIONS	ELISA FANG	SERUM
VAC52150EBL2007	10	ANTIBODY ARBITRARY CONCENTRATION	EBOV GP binding Ab	<36.11	EU/mL	36.11	194938.88	Q2 SOLUTIONS	ELISA FANG	SERUM
VAC52150EBL2007	10	ANTIBODY ARBITRARY CONCENTRATION	EBOV GP binding Ab	<36.11	EU/mL	36.11	194938.88	Q2 SOLUTIONS	ELISA FANG	SERUM
VAC52150EBL2007	10	ANTIBODY ARBITRARY CONCENTRATION	EBOV GP binding Ab	<36.11	EU/mL	36.11	194938.88	Q2 SOLUTIONS	ELISA FANG	SERUM
VAC52150EBL2007	10	ANTIBODY ARBITRARY CONCENTRATION	EBOV GP binding Ab	50.27	EU/mL	36.11	194938.88	Q2 SOLUTIONS	ELISA FANG	SERUM
VAC52150EBL2007	10	ANTIBODY ARBITRARY CONCENTRATION	EBOV GP binding Ab	<36.11	EU/mL	36.11	194938.88	Q2 SOLUTIONS	ELISA FANG	SERUM
VAC52150EBL2007	10	ANTIBODY ARBITRARY CONCENTRATION	EBOV GP binding Ab	<36.11	EU/mL	36.11	194938.88	Q2 SOLUTIONS	ELISA FANG	SERUM
VAC52150EBL2007	10	ANTIBODY ARBITRARY CONCENTRATION	EBOV GP binding Ab	606.10	EU/mL	36.11	194938.88	Q2 SOLUTIONS	ELISA FANG	SERUM
VAC52150EBL2007	10	ANTIBODY ARBITRARY CONCENTRATION	EBOV GP binding Ab	<36.11	EU/mL	36.11	194938.88	Q2 SOLUTIONS	ELISA FANG	SERUM
VAC52150EBL2007	10	ANTIBODY ARBITRARY CONCENTRATION	EBOV GP binding Ab	2337.36	EU/mL	36.11	194938.88	Q2 SOLUTIONS	ELISA FANG	SERUM
VAC52150EBL2007	10	ANTIBODY ARBITRARY CONCENTRATION	EBOV GP binding Ab	169.54	EU/mL	36.11	194938.88	Q2 SOLUTIONS	ELISA FANG	SERUM
VAC52150EBL2007	10	ANTIBODY ARBITRARY CONCENTRATION	EBOV GP binding Ab	224.88	EU/mL	36.11	194938.88	Q2 SOLUTIONS	ELISA FANG	SERUM
VAC52150EBL2007	10	ANTIBODY ARBITRARY CONCENTRATION	EBOV GP binding Ab	279.30	EU/mL	36.11	194938.88	Q2 SOLUTIONS	ELISA FANG	SERUM
VAC52150EBL2007	10	ANTIBODY ARBITRARY CONCENTRATION	EBOV GP binding Ab	<36.11	EU/mL	36.11	194938.88	Q2 SOLUTIONS	ELISA FANG	SERUM
VAC52150EBL2007	10	ANTIBODY ARBITRARY CONCENTRATION	EBOV GP binding Ab	49.09	EU/mL	36.11	194938.88	Q2 SOLUTIONS	ELISA FANG	SERUM
VAC52150EBL2007	10	ANTIBODY ARBITRARY CONCENTRATION	EBOV GP binding Ab	43.95	EU/mL	36.11	194938.88	Q2 SOLUTIONS	ELISA FANG	SERUM
VAC52150EBL2007	10	ANTIBODY ARBITRARY CONCENTRATION	EBOV GP binding Ab	<36.11	EU/mL	36.11	194938.88	Q2 SOLUTIONS	ELISA FANG	SERUM
VAC52150EBL2007	10	ANTIBODY ARBITRARY CONCENTRATION	EBOV GP binding Ab	61.86	EU/mL	36.11	194938.88	Q2 SOLUTIONS	ELISA FANG	SERUM
VAC52150EBL2007	10	ANTIBODY ARBITRARY CONCENTRATION	EBOV GP binding Ab	<36.11	EU/mL	36.11	194938.88	Q2 SOLUTIONS	ELISA FANG	SERUM
VAC52150EBL2007	10	ANTIBODY ARBITRARY CONCENTRATION	EBOV GP binding Ab	269.42	EU/mL	36.11	194938.88	Q2 SOLUTIONS	ELISA FANG	SERUM
VAC52150EBL2007	10	ANTIBODY ARBITRARY CONCENTRATION	EBOV GP binding Ab	<36.11	EU/mL	36.11	194938.88	Q2 SOLUTIONS	ELISA FANG	SERUM
VAC52150EBL2007	10	ANTIBODY ARBITRARY CONCENTRATION	EBOV GP binding Ab	47.93	EU/mL	36.11	194938.88	Q2 SOLUTIONS	ELISA FANG	SERUM
VAC52150EBL2007	10	ANTIBODY ARBITRARY CONCENTRATION	EBOV GP binding Ab	<36.11	EU/mL	36.11	194938.88	Q2 SOLUTIONS	ELISA FANG	SERUM
VAC52150EBL2007	10	ANTIBODY ARBITRARY CONCENTRATION	EBOV GP binding Ab	<36.11	EU/mL	36.11	194938.88	Q2 SOLUTIONS	ELISA FANG	SERUM
VAC52150EBL2007	10	ANTIBODY ARBITRARY CONCENTRATION	EBOV GP binding Ab	429.07	EU/mL	36.11	194938.88	Q2 SOLUTIONS	ELISA FANG	SERUM
VAC52150EBL2007	10	ANTIBODY ARBITRARY CONCENTRATION	EBOV GP binding Ab	<36.11	EU/mL	36.11	194938.88	Q2 SOLUTIONS	ELISA FANG	SERUM
VAC52150EBL2007	10	ANTIBODY ARBITRARY CONCENTRATION	EBOV GP binding Ab	1231.68	EU/mL	36.11	194938.88	Q2 SOLUTIONS	ELISA FANG	SERUM
VAC52150EBL2007	10	ANTIBODY ARBITRARY CONCENTRATION	EBOV GP binding Ab	<36.11	EU/mL	36.11	194938.88	Q2 SOLUTIONS	ELISA FANG	SERUM
VAC52150EBL2007	10	ANTIBODY ARBITRARY CONCENTRATION	EBOV GP binding Ab	<36.11	EU/mL	36.11	194938.88	Q2 SOLUTIONS	ELISA FANG	SERUM
VAC52150EBL2007	10	ANTIBODY ARBITRARY CONCENTRATION	EBOV GP binding Ab	<36.11	EU/mL	36.11	194938.88	Q2 SOLUTIONS	ELISA FANG	SERUM
VAC52150EBL2007	10	ANTIBODY ARBITRARY CONCENTRATION	EBOV GP binding Ab	<36.11	EU/mL	36.11	194938.88	Q2 SOLUTIONS	ELISA FANG	SERUM
VAC52150EBL2007	10	ANTIBODY ARBITRARY CONCENTRATION	EBOV GP binding Ab	<36.11	EU/mL	36.11	194938.88	Q2 SOLUTIONS	ELISA FANG	SERUM
VAC52150EBL2007	10	ANTIBODY ARBITRARY CONCENTRATION	EBOV GP binding Ab	<36.11	EU/mL	36.11	194938.88	Q2 SOLUTIONS	ELISA FANG	SERUM
VAC52150EBL2007	10	ANTIBODY ARBITRARY CONCENTRATION	EBOV GP binding Ab	<36.11	EU/mL	36.11	194938.88	Q2 SOLUTIONS	ELISA FANG	SERUM
VAC52150EBL2007	10	ANTIBODY ARBITRARY CONCENTRATION	EBOV GP binding Ab	61.91	EU/mL	36.11	194938.88	Q2 SOLUTIONS	ELISA FANG	SERUM
VAC52150EBL2007	10	ANTIBODY ARBITRARY CONCENTRATION	EBOV GP binding Ab	<36.11	EU/mL	36.11	194938.88	Q2 SOLUTIONS	ELISA FANG	SERUM
VAC52150EBL2007	10	ANTIBODY ARBITRARY CONCENTRATION	EBOV GP binding Ab	1303.92	EU/mL	36.11	194938.88	Q2 SOLUTIONS	ELISA FANG	SERUM
VAC52150EBL2007	10	ANTIBODY ARBITRARY CONCENTRATION	EBOV GP binding Ab	<36.11	EU/mL	36.11	194938.88	Q2 SOLUTIONS	ELISA FANG	SERUM
VAC52150EBL2007	10	ANTIBODY ARBITRARY CONCENTRATION	EBOV GP binding Ab	154.14	EU/mL	36.11	194938.88	Q2 SOLUTIONS	ELISA FANG	SERUM
VAC52150EBL2007	10	ANTIBODY ARBITRARY CONCENTRATION	EBOV GP binding Ab	<36.11	EU/mL	36.11	194938.88	Q2 SOLUTIONS	ELISA FANG	SERUM
VAC52150EBL2007	10	ANTIBODY ARBITRARY CONCENTRATION	EBOV GP binding Ab	50.29	EU/mL	36.11	194938.88	Q2 SOLUTIONS	ELISA FANG	SERUM
VAC52150EBL2007	10	ANTIBODY ARBITRARY CONCENTRATION	EBOV GP binding Ab	26624.64	EU/mL	36.11	194938.88	Q2 SOLUTIONS	ELISA FANG	SERUM
VAC52150EBL2007	10	ANTIBODY ARBITRARY CONCENTRATION	EBOV GP binding Ab	<36.11	EU/mL	36.11	194938.88	Q2 SOLUTIONS	ELISA FANG	SERUM
VAC52150EBL2007	10	ANTIBODY ARBITRARY CONCENTRATION	EBOV GP binding Ab	<36.11	EU/mL	36.11	194938.88	Q2 SOLUTIONS	ELISA FANG	SERUM
VAC52150EBL2007	10	ANTIBODY ARBITRARY CONCENTRATION	EBOV GP binding Ab	153.28	EU/mL	36.11	194938.88	Q2 SOLUTIONS	ELISA FANG	SERUM
VAC52150EBL2007	10	ANTIBODY ARBITRARY CONCENTRATION	EBOV GP binding Ab	<36.11	EU/mL	36.11	194938.88	Q2 SOLUTIONS	ELISA FANG	SERUM
VAC52150EBL2007	10	ANTIBODY ARBITRARY CONCENTRATION	EBOV GP binding Ab	86.98	EU/mL	36.11	194938.88	Q2 SOLUTIONS	ELISA FANG	SERUM
VAC52150EBL2007	10	ANTIBODY ARBITRARY CONCENTRATION	EBOV GP binding Ab	<36.11	EU/mL	36.11	194938.88	Q2 SOLUTIONS	ELISA FANG	SERUM
VAC52150EBL2007	10	ANTIBODY ARBITRARY CONCENTRATION	EBOV GP binding Ab	72.12	EU/mL	36.11	194938.88	Q2 SOLUTIONS	ELISA FANG	SERUM
VAC52150EBL2007	10	ANTIBODY ARBITRARY CONCENTRATION	EBOV GP binding Ab	<36.11	EU/mL	36.11	194938.88	Q2 SOLUTIONS	ELISA FANG	SERUM
VAC52150EBL2007	10	ANTIBODY ARBITRARY CONCENTRATION	EBOV GP binding Ab	<36.11	EU/mL	36.11	194938.88	Q2 SOLUTIONS	ELISA FANG	SERUM
VAC52150EBL2007	10	ANTIBODY ARBITRARY CONCENTRATION	EBOV GP binding Ab	69.50	EU/mL	36.11	194938.88	Q2 SOLUTIONS	ELISA FANG	SERUM
VAC52150EBL2007	10	ANTIBODY ARBITRARY CONCENTRATION	EBOV GP binding Ab	<36.11	EU/mL	36.11	194938.88	Q2 SOLUTIONS	ELISA FANG	SERUM
VAC52150EBL2007	10	ANTIBODY ARBITRARY CONCENTRATION	EBOV GP binding Ab	119.35	EU/mL	36.11	194938.88	Q2 SOLUTIONS	ELISA FANG	SERUM
VAC52150EBL2007	10	ANTIBODY ARBITRARY CONCENTRATION	EBOV GP binding Ab	52.47	EU/mL	36.11	194938.88	Q2 SOLUTIONS	ELISA FANG	SERUM
VAC52150EBL2007	10	ANTIBODY ARBITRARY CONCENTRATION	EBOV GP binding Ab	<36.11	EU/mL	36.11	194938.88	Q2 SOLUTIONS	ELISA FANG	SERUM
VAC52150EBL2007	10	ANTIBODY ARBITRARY CONCENTRATION	EBOV GP binding Ab	<36.11	EU/mL	36.11	194938.88	Q2 SOLUTIONS	ELISA FANG	SERUM
VAC52150EBL2007	10	ANTIBODY ARBITRARY CONCENTRATION	EBOV GP binding Ab	<36.11	EU/mL	36.11	194938.88	Q2 SOLUTIONS	ELISA FANG	SERUM
VAC52150EBL2007	10	ANTIBODY ARBITRARY CONCENTRATION	EBOV GP binding Ab	46.94	EU/mL	36.11	194938.88	Q2 SOLUTIONS	ELISA FANG	SERUM
VAC52150EBL2007	10	ANTIBODY ARBITRARY CONCENTRATION	EBOV GP binding Ab	167.73	EU/mL	36.11	194938.88	Q2 SOLUTIONS	ELISA FANG	SERUM
VAC52150EBL2007	10	ANTIBODY ARBITRARY CONCENTRATION	EBOV GP binding Ab	<36.11	EU/mL	36.11	194938.88	Q2 SOLUTIONS	ELISA FANG	SERUM
VAC52150EBL2007	10	ANTIBODY ARBITRARY CONCENTRATION	EBOV GP binding Ab	<36.11	EU/mL	36.11	194938.88	Q2 SOLUTIONS	ELISA FANG	SERUM
VAC52150EBL2007	10	ANTIBODY ARBITRARY CONCENTRATION	EBOV GP binding Ab	<36.11	EU/mL	36.11	194938.88	Q2 SOLUTIONS	ELISA FANG	SERUM
VAC52150EBL2007	10	ANTIBODY ARBITRARY CONCENTRATION	EBOV GP binding Ab	211.01	EU/mL	36.11	194938.88	Q2 SOLUTIONS	ELISA FANG	SERUM
VAC52150EBL2007	10	ANTIBODY ARBITRARY CONCENTRATION	EBOV GP binding Ab	<36.11	EU/mL	36.11	194938.88	Q2 SOLUTIONS	ELISA FANG	SERUM
VAC52150EBL2007	10	ANTIBODY ARBITRARY CONCENTRATION	EBOV GP binding Ab	576.29	EU/mL	36.11	194938.88	Q2 SOLUTIONS	ELISA FANG	SERUM
VAC52150EBL2007	10	ANTIBODY ARBITRARY CONCENTRATION	EBOV GP binding Ab	50.10	EU/mL	36.11	194938.88	Q2 SOLUTIONS	ELISA FANG	SERUM
VAC52150EBL2007	10	ANTIBODY ARBITRARY CONCENTRATION	EBOV GP binding Ab	48.50	EU/mL	36.11	194938.88	Q2 SOLUTIONS	ELISA FANG	SERUM
VAC52150EBL2007	10	ANTIBODY ARBITRARY CONCENTRATION	EBOV GP binding Ab	4432.32	EU/mL	36.11	194938.88	Q2 SOLUTIONS	ELISA FANG	SERUM
VAC52150EBL2007	10	ANTIBODY ARBITRARY CONCENTRATION	EBOV GP binding Ab	55.30	EU/mL	36.11	194938.88	Q2 SOLUTIONS	ELISA FANG	SERUM
VAC52150EBL2007	10	ANTIBODY ARBITRARY CONCENTRATION	EBOV GP binding Ab	<36.11	EU/mL	36.11	194938.88	Q2 SOLUTIONS	ELISA FANG	SERUM
VAC52150EBL2007	10	ANTIBODY ARBITRARY CONCENTRATION	EBOV GP binding Ab	99.20	EU/mL	36.11	194938.88	Q2 SOLUTIONS	ELISA FANG	SERUM
VAC52150EBL2007	10	ANTIBODY ARBITRARY CONCENTRATION	EBOV GP binding Ab	662.69	EU/mL	36.11	194938.88	Q2 SOLUTIONS	ELISA FANG	SERUM
VAC52150EBL2007	10	ANTIBODY ARBITRARY CONCENTRATION	EBOV GP binding Ab	112.47	EU/mL	36.11	194938.88	Q2 SOLUTIONS	ELISA FANG	SERUM
VAC52150EBL2007	10	ANTIBODY ARBITRARY CONCENTRATION	EBOV GP binding Ab	114.06	EU/mL	36.11	194938.88	Q2 SOLUTIONS	ELISA FANG	SERUM
VAC52150EBL2007	10	ANTIBODY ARBITRARY CONCENTRATION	EBOV GP binding Ab	846.68	EU/mL	36.11	194938.88	Q2 SOLUTIONS	ELISA FANG	SERUM
VAC52150EBL2007	10	ANTIBODY ARBITRARY CONCENTRATION	EBOV GP binding Ab	135.10	EU/mL	36.11	194938.88	Q2 SOLUTIONS	ELISA FANG	SERUM
VAC52150EBL2007	10	ANTIBODY ARBITRARY CONCENTRATION	EBOV GP binding Ab	1700.88	EU/mL	36.11	194938.88	Q2 SOLUTIONS	ELISA FANG	SERUM
VAC52150EBL2007	10	ANTIBODY ARBITRARY CONCENTRATION	EBOV GP binding Ab	<36.11	EU/mL	36.11	194938.88	Q2 SOLUTIONS	ELISA FANG	SERUM
VAC52150EBL2007	10	ANTIBODY ARBITRARY CONCENTRATION	EBOV GP binding Ab	<36.11	EU/mL	36.11	194938.88	Q2 SOLUTIONS	ELISA FANG	SERUM
VAC52150EBL2007	10	ANTIBODY ARBITRARY CONCENTRATION	EBOV GP binding Ab	46.78	EU/mL	36.11	194938.88	Q2 SOLUTIONS	ELISA FANG	SERUM
VAC52150EBL2007	10	ANTIBODY ARBITRARY CONCENTRATION	EBOV GP binding Ab	90.81	EU/mL	36.11	194938.88	Q2 SOLUTIONS	ELISA FANG	SERUM
VAC52150EBL2007	10	ANTIBODY ARBITRARY CONCENTRATION	EBOV GP binding Ab	<36.11	EU/mL	36.11	194938.88	Q2 SOLUTIONS	ELISA FANG	SERUM
VAC52150EBL2007	10	ANTIBODY ARBITRARY CONCENTRATION	EBOV GP binding Ab	<36.11	EU/mL	36.11	194938.88	Q2 SOLUTIONS	ELISA FANG	SERUM
VAC52150EBL2007	10	ANTIBODY ARBITRARY CONCENTRATION	EBOV GP binding Ab	341.27	EU/mL	36.11	194938.88	Q2 SOLUTIONS	ELISA FANG	SERUM
VAC52150EBL2007	10	ANTIBODY ARBITRARY CONCENTRATION	EBOV GP binding Ab	<36.11	EU/mL	36.11	194938.88	Q2 SOLUTIONS	ELISA FANG	SERUM
VAC52150EBL2007	10	ANTIBODY ARBITRARY CONCENTRATION	EBOV GP binding Ab	<36.11	EU/mL	36.11	194938.88	Q2 SOLUTIONS	ELISA FANG	SERUM
VAC52150EBL2007	10	ANTIBODY ARBITRARY CONCENTRATION	EBOV GP binding Ab	881.88	EU/mL	36.11	194938.88	Q2 SOLUTIONS	ELISA FANG	SERUM
VAC52150EBL2007	10	ANTIBODY ARBITRARY CONCENTRATION	EBOV GP binding Ab	<36.11	EU/mL	36.11	194938.88	Q2 SOLUTIONS	ELISA FANG	SERUM
VAC52150EBL2007	10	ANTIBODY ARBITRARY CONCENTRATION	EBOV GP binding Ab	<36.11	EU/mL	36.11	194938.88	Q2 SOLUTIONS	ELISA FANG	SERUM
VAC52150EBL2007	10	ANTIBODY ARBITRARY CONCENTRATION	EBOV GP binding Ab	580.81	EU/mL	36.11	194938.88	Q2 SOLUTIONS	ELISA FANG	SERUM
VAC52150EBL2007	10	ANTIBODY ARBITRARY CONCENTRATION	EBOV GP binding Ab	214.64	EU/mL	36.11	194938.88	Q2 SOLUTIONS	ELISA FANG	SERUM
VAC52150EBL2007	10	ANTIBODY ARBITRARY CONCENTRATION	EBOV GP binding Ab	<36.11	EU/mL	36.11	194938.88	Q2 SOLUTIONS	ELISA FANG	SERUM
VAC52150EBL2007	10	ANTIBODY ARBITRARY CONCENTRATION	EBOV GP binding Ab	211.88	EU/mL	36.11	194938.88	Q2 SOLUTIONS	ELISA FANG	SERUM
VAC52150EBL2007	10	ANTIBODY ARBITRARY CONCENTRATION	EBOV GP binding Ab	<36.11	EU/mL	36.11	194938.88	Q2 SOLUTIONS	ELISA FANG	SERUM
VAC52150EBL2007	10	ANTIBODY ARBITRARY CONCENTRATION	EBOV GP binding Ab	2494.48	EU/mL	36.11	194938.88	Q2 SOLUTIONS	ELISA FANG	SERUM
VAC52150EBL2007	10	ANTIBODY ARBITRARY CONCENTRATION	EBOV GP binding Ab	125.87	EU/mL	36.11	194938.88	Q2 SOLUTIONS	ELISA FANG	SERUM
VAC52150EBL2007	10	ANTIBODY ARBITRARY CONCENTRATION	EBOV GP binding Ab	6828.64	EU/mL	36.11	194938.88	Q2 SOLUTIONS	ELISA FANG	SERUM
VAC52150EBL2007	10	ANTIBODY ARBITRARY CONCENTRATION	EBOV GP binding Ab	245.35	EU/mL	36.11	194938.88	Q2 SOLUTIONS	ELISA FANG	SERUM
VAC52150EBL2007	10	ANTIBODY ARBITRARY CONCENTRATION	EBOV GP binding Ab	48.68	EU/mL	36.11	194938.88	Q2 SOLUTIONS	ELISA FANG	SERUM
VAC52150EBL2007	10	ANTIBODY ARBITRARY CONCENTRATION	EBOV GP binding Ab	57.30	EU/mL	36.11	194938.88	Q2 SOLUTIONS	ELISA FANG	SERUM
VAC52150EBL2007	10	ANTIBODY ARBITRARY CONCENTRATION	EBOV GP binding Ab	41.18	EU/mL	36.11	194938.88	Q2 SOLUTIONS	ELISA FANG	SERUM
VAC52150EBL2007	10	ANTIBODY ARBITRARY CONCENTRATION	EBOV GP binding Ab	<36.11	EU/mL	36.11	194938.88	Q2 SOLUTIONS	ELISA FANG	SERUM
VAC52150EBL2007	10	ANTIBODY ARBITRARY CONCENTRATION	EBOV GP binding Ab	330.46	EU/mL	36.11	194938.88	Q2 SOLUTIONS	ELISA FANG	SERUM
VAC52150EBL2007	10	ANTIBODY ARBITRARY CONCENTRATION	EBOV GP binding Ab	<36.11	EU/mL	36.11	194938.88	Q2 SOLUTIONS	ELISA FANG	SERUM
VAC52150EBL2007	10	ANTIBODY ARBITRARY CONCENTRATION	EBOV GP binding Ab	<36.11	EU/mL	36.11	194938.88	Q2 SOLUTIONS	ELISA FANG	SERUM
VAC52150EBL2007	10	ANTIBODY ARBITRARY CONCENTRATION	EBOV GP binding Ab	69.00	EU/mL	36.11	194938.88	Q2 SOLUTIONS	ELISA FANG	SERUM
VAC52150EBL2007	10	ANTIBODY ARBITRARY CONCENTRATION	EBOV GP binding Ab	<36.11	EU/mL	36.11	194938.88	Q2 SOLUTIONS	ELISA FANG	SERUM
VAC52150EBL2007	10	ANTIBODY ARBITRARY CONCENTRATION	EBOV GP binding Ab	<36.11	EU/mL	36.11	194938.88	Q2 SOLUTIONS	ELISA FANG	SERUM
VAC52150EBL2007	10	ANTIBODY ARBITRARY CONCENTRATION	EBOV GP binding Ab	914.72	EU/mL	36.11	194938.88	Q2 SOLUTIONS	ELISA FANG	SERUM
VAC52150EBL2007	10	ANTIBODY ARBITRARY CONCENTRATION	EBOV GP binding Ab	<36.11	EU/mL	36.11	194938.88	Q2 SOLUTIONS	ELISA FANG	SERUM
VAC52150EBL2007	10	ANTIBODY ARBITRARY CONCENTRATION	EBOV GP binding Ab	<36.11	EU/mL	36.11	194938.88	Q2 SOLUTIONS	ELISA FANG	SERUM
VAC52150EBL2007	10	ANTIBODY ARBITRARY CONCENTRATION	EBOV GP binding Ab	2001.12	EU/mL	36.11	194938.88	Q2 SOLUTIONS	ELISA FANG	SERUM
VAC52150EBL2007	10	ANTIBODY ARBITRARY CONCENTRATION	EBOV GP binding Ab	<36.11	EU/mL	36.11	194938.88	Q2 SOLUTIONS	ELISA FANG	SERUM
VAC52150EBL2007	10	ANTIBODY ARBITRARY CONCENTRATION	EBOV GP binding Ab	<36.11	EU/mL	36.11	194938.88	Q2 SOLUTIONS	ELISA FANG	SERUM
VAC52150EBL2007	10	ANTIBODY ARBITRARY CONCENTRATION	EBOV GP binding Ab	<36.11	EU/mL	36.11	194938.88	Q2 SOLUTIONS	ELISA FANG	SERUM
VAC52150EBL2007	10	ANTIBODY ARBITRARY CONCENTRATION	EBOV GP binding Ab	50.90	EU/mL	36.11	194938.88	Q2 SOLUTIONS	ELISA FANG	SERUM
VAC52150EBL2007	10	ANTIBODY ARBITRARY CONCENTRATION	EBOV GP binding Ab	223.37	EU/mL	36.11	194938.88	Q2 SOLUTIONS	ELISA FANG	SERUM
VAC52150EBL2007	10	ANTIBODY ARBITRARY CONCENTRATION	EBOV GP binding Ab	<36.11	EU/mL	36.11	194938.88	Q2 SOLUTIONS	ELISA FANG	SERUM
VAC52150EBL2007	10	ANTIBODY ARBITRARY CONCENTRATION	EBOV GP binding Ab	<36.11	EU/mL	36.11	194938.88	Q2 SOLUTIONS	ELISA FANG	SERUM
VAC52150EBL2007	10	ANTIBODY ARBITRARY CONCENTRATION	EBOV GP binding Ab	<36.11	EU/mL	36.11	194938.88	Q2 SOLUTIONS	ELISA FANG	SERUM
VAC52150EBL2007	10	ANTIBODY ARBITRARY CONCENTRATION	EBOV GP binding Ab	758.10	EU/mL	36.11	194938.88	Q2 SOLUTIONS	ELISA FANG	SERUM
VAC52150EBL2007	10	ANTIBODY ARBITRARY CONCENTRATION	EBOV GP binding Ab	42.75	EU/mL	36.11	194938.88	Q2 SOLUTIONS	ELISA FANG	SERUM
VAC52150EBL2007	10	ANTIBODY ARBITRARY CONCENTRATION	EBOV GP binding Ab	77.09	EU/mL	36.11	194938.88	Q2 SOLUTIONS	ELISA FANG	SERUM
VAC52150EBL2007	10	ANTIBODY ARBITRARY CONCENTRATION	EBOV GP binding Ab	97.48	EU/mL	36.11	194938.88	Q2 SOLUTIONS	ELISA FANG	SERUM
VAC52150EBL2007	10	ANTIBODY ARBITRARY CONCENTRATION	EBOV GP binding Ab	154.58	EU/mL	36.11	194938.88	Q2 SOLUTIONS	ELISA FANG	SERUM
VAC52150EBL2007	10	ANTIBODY ARBITRARY CONCENTRATION	EBOV GP binding Ab	146.65	EU/mL	36.11	194938.88	Q2 SOLUTIONS	ELISA FANG	SERUM
VAC52150EBL2007	10	ANTIBODY ARBITRARY CONCENTRATION	EBOV GP binding Ab	374.79	EU/mL	36.11	194938.88	Q2 SOLUTIONS	ELISA FANG	SERUM
VAC52150EBL2007	10	ANTIBODY ARBITRARY CONCENTRATION	EBOV GP binding Ab	207.50	EU/mL	36.11	194938.88	Q2 SOLUTIONS	ELISA FANG	SERUM
VAC52150EBL2007	10	ANTIBODY ARBITRARY CONCENTRATION	EBOV GP binding Ab	41.51	EU/mL	36.11	194938.88	Q2 SOLUTIONS	ELISA FANG	SERUM
VAC52150EBL2007	10	ANTIBODY ARBITRARY CONCENTRATION	EBOV GP binding Ab	200.71	EU/mL	36.11	194938.88	Q2 SOLUTIONS	ELISA FANG	SERUM
VAC52150EBL2007	10	ANTIBODY ARBITRARY CONCENTRATION	EBOV GP binding Ab	471.87	EU/mL	36.11	194938.88	Q2 SOLUTIONS	ELISA FANG	SERUM
VAC52150EBL2007	10	ANTIBODY ARBITRARY CONCENTRATION	EBOV GP binding Ab	71.17	EU/mL	36.11	194938.88	Q2 SOLUTIONS	ELISA FANG	SERUM
VAC52150EBL2007	10	ANTIBODY ARBITRARY CONCENTRATION	EBOV GP binding Ab	<36.11	EU/mL	36.11	194938.88	Q2 SOLUTIONS	ELISA FANG	SERUM
VAC52150EBL2007	10	ANTIBODY ARBITRARY CONCENTRATION	EBOV GP binding Ab	450.12	EU/mL	36.11	194938.88	Q2 SOLUTIONS	ELISA FANG	SERUM
VAC52150EBL2007	10	ANTIBODY ARBITRARY CONCENTRATION	EBOV GP binding Ab	2066.24	EU/mL	36.11	194938.88	Q2 SOLUTIONS	ELISA FANG	SERUM
VAC52150EBL2007	10	ANTIBODY ARBITRARY CONCENTRATION	EBOV GP binding Ab	620.22	EU/mL	36.11	194938.88	Q2 SOLUTIONS	ELISA FANG	SERUM
VAC52150EBL2007	10	ANTIBODY ARBITRARY CONCENTRATION	EBOV GP binding Ab	<36.11	EU/mL	36.11	194938.88	Q2 SOLUTIONS	ELISA FANG	SERUM
VAC52150EBL2007	10	ANTIBODY ARBITRARY CONCENTRATION	EBOV GP binding Ab	<36.11	EU/mL	36.11	194938.88	Q2 SOLUTIONS	ELISA FANG	SERUM
VAC52150EBL2007	10	ANTIBODY ARBITRARY CONCENTRATION	EBOV GP binding Ab	<36.11	EU/mL	36.11	194938.88	Q2 SOLUTIONS	ELISA FANG	SERUM
VAC52150EBL2007	10	ANTIBODY ARBITRARY CONCENTRATION	EBOV GP binding Ab	205.86	EU/mL	36.11	194938.88	Q2 SOLUTIONS	ELISA FANG	SERUM
VAC52150EBL2007	10	ANTIBODY ARBITRARY CONCENTRATION	EBOV GP binding Ab	<36.11	EU/mL	36.11	194938.88	Q2 SOLUTIONS	ELISA FANG	SERUM
VAC52150EBL2007	10	ANTIBODY ARBITRARY CONCENTRATION	EBOV GP binding Ab	63.46	EU/mL	36.11	194938.88	Q2 SOLUTIONS	ELISA FANG	SERUM
VAC52150EBL2007	10	ANTIBODY ARBITRARY CONCENTRATION	EBOV GP binding Ab	<36.11	EU/mL	36.11	194938.88	Q2 SOLUTIONS	ELISA FANG	SERUM
VAC52150EBL2007	10	ANTIBODY ARBITRARY CONCENTRATION	EBOV GP binding Ab	167.57	EU/mL	36.11	194938.88	Q2 SOLUTIONS	ELISA FANG	SERUM
VAC52150EBL2007	10	ANTIBODY ARBITRARY CONCENTRATION	EBOV GP binding Ab	192.49	EU/mL	36.11	194938.88	Q2 SOLUTIONS	ELISA FANG	SERUM
VAC52150EBL2007	10	ANTIBODY ARBITRARY CONCENTRATION	EBOV GP binding Ab	331.74	EU/mL	36.11	194938.88	Q2 SOLUTIONS	ELISA FANG	SERUM
VAC52150EBL2007	10	ANTIBODY ARBITRARY CONCENTRATION	EBOV GP binding Ab	<36.11	EU/mL	36.11	194938.88	Q2 SOLUTIONS	ELISA FANG	SERUM
VAC52150EBL2007	10	ANTIBODY ARBITRARY CONCENTRATION	EBOV GP binding Ab	<36.11	EU/mL	36.11	194938.88	Q2 SOLUTIONS	ELISA FANG	SERUM
VAC52150EBL2007	10	ANTIBODY ARBITRARY CONCENTRATION	EBOV GP binding Ab	47.32	EU/mL	36.11	194938.88	Q2 SOLUTIONS	ELISA FANG	SERUM
VAC52150EBL2007	10	ANTIBODY ARBITRARY CONCENTRATION	EBOV GP binding Ab	<36.11	EU/mL	36.11	194938.88	Q2 SOLUTIONS	ELISA FANG	SERUM
VAC52150EBL2007	10	ANTIBODY ARBITRARY CONCENTRATION	EBOV GP binding Ab	<36.11	EU/mL	36.11	194938.88	Q2 SOLUTIONS	ELISA FANG	SERUM
VAC52150EBL2007	10	ANTIBODY ARBITRARY CONCENTRATION	EBOV GP binding Ab	<36.11	EU/mL	36.11	194938.88	Q2 SOLUTIONS	ELISA FANG	SERUM
VAC52150EBL2007	10	ANTIBODY ARBITRARY CONCENTRATION	EBOV GP binding Ab	<36.11	EU/mL	36.11	194938.88	Q2 SOLUTIONS	ELISA FANG	SERUM
VAC52150EBL2007	10	ANTIBODY ARBITRARY CONCENTRATION	EBOV GP binding Ab	<36.11	EU/mL	36.11	194938.88	Q2 SOLUTIONS	ELISA FANG	SERUM
VAC52150EBL2007	10	ANTIBODY ARBITRARY CONCENTRATION	EBOV GP binding Ab	65.57	EU/mL	36.11	194938.88	Q2 SOLUTIONS	ELISA FANG	SERUM
VAC52150EBL2007	10	ANTIBODY ARBITRARY CONCENTRATION	EBOV GP binding Ab	<36.11	EU/mL	36.11	194938.88	Q2 SOLUTIONS	ELISA FANG	SERUM
VAC52150EBL2007	10	ANTIBODY ARBITRARY CONCENTRATION	EBOV GP binding Ab	62.48	EU/mL	36.11	194938.88	Q2 SOLUTIONS	ELISA FANG	SERUM
VAC52150EBL2007	10	ANTIBODY ARBITRARY CONCENTRATION	EBOV GP binding Ab	46.32	EU/mL	36.11	194938.88	Q2 SOLUTIONS	ELISA FANG	SERUM
VAC52150EBL2007	10	ANTIBODY ARBITRARY CONCENTRATION	EBOV GP binding Ab	<36.11	EU/mL	36.11	194938.88	Q2 SOLUTIONS	ELISA FANG	SERUM
VAC52150EBL2007	10	ANTIBODY ARBITRARY CONCENTRATION	EBOV GP binding Ab	<36.11	EU/mL	36.11	194938.88	Q2 SOLUTIONS	ELISA FANG	SERUM
VAC52150EBL2007	10	ANTIBODY ARBITRARY CONCENTRATION	EBOV GP binding Ab	74.88	EU/mL	36.11	194938.88	Q2 SOLUTIONS	ELISA FANG	SERUM
VAC52150EBL2007	10	ANTIBODY ARBITRARY CONCENTRATION	EBOV GP binding Ab	661.28	EU/mL	36.11	194938.88	Q2 SOLUTIONS	ELISA FANG	SERUM
VAC52150EBL2007	10	ANTIBODY ARBITRARY CONCENTRATION	EBOV GP binding Ab	128.26	EU/mL	36.11	194938.88	Q2 SOLUTIONS	ELISA FANG	SERUM
VAC52150EBL2007	10	ANTIBODY ARBITRARY CONCENTRATION	EBOV GP binding Ab	<36.11	EU/mL	36.11	194938.88	Q2 SOLUTIONS	ELISA FANG	SERUM
VAC52150EBL2007	10	ANTIBODY ARBITRARY CONCENTRATION	EBOV GP binding Ab	<36.11	EU/mL	36.11	194938.88	Q2 SOLUTIONS	ELISA FANG	SERUM
VAC52150EBL2007	10	ANTIBODY ARBITRARY CONCENTRATION	EBOV GP binding Ab	342.81	EU/mL	36.11	194938.88	Q2 SOLUTIONS	ELISA FANG	SERUM
VAC52150EBL2007	10	ANTIBODY ARBITRARY CONCENTRATION	EBOV GP binding Ab	<36.11	EU/mL	36.11	194938.88	Q2 SOLUTIONS	ELISA FANG	SERUM
VAC52150EBL2007	10	ANTIBODY ARBITRARY CONCENTRATION	EBOV GP binding Ab	<36.11	EU/mL	36.11	194938.88	Q2 SOLUTIONS	ELISA FANG	SERUM
VAC52150EBL2007	10	ANTIBODY ARBITRARY CONCENTRATION	EBOV GP binding Ab	179.54	EU/mL	36.11	194938.88	Q2 SOLUTIONS	ELISA FANG	SERUM
VAC52150EBL2007	10	ANTIBODY ARBITRARY CONCENTRATION	EBOV GP binding Ab	511.97	EU/mL	36.11	194938.88	Q2 SOLUTIONS	ELISA FANG	SERUM
VAC52150EBL2007	10	ANTIBODY ARBITRARY CONCENTRATION	EBOV GP binding Ab	51.33	EU/mL	36.11	194938.88	Q2 SOLUTIONS	ELISA FANG	SERUM
VAC52150EBL2007	10	ANTIBODY ARBITRARY CONCENTRATION	EBOV GP binding Ab	<36.11	EU/mL	36.11	194938.88	Q2 SOLUTIONS	ELISA FANG	SERUM
VAC52150EBL2007	10	ANTIBODY ARBITRARY CONCENTRATION	EBOV GP binding Ab	50.21	EU/mL	36.11	194938.88	Q2 SOLUTIONS	ELISA FANG	SERUM
VAC52150EBL2007	10	ANTIBODY ARBITRARY CONCENTRATION	EBOV GP binding Ab	<36.11	EU/mL	36.11	194938.88	Q2 SOLUTIONS	ELISA FANG	SERUM
VAC52150EBL2007	10	ANTIBODY ARBITRARY CONCENTRATION	EBOV GP binding Ab	<36.11	EU/mL	36.11	194938.88	Q2 SOLUTIONS	ELISA FANG	SERUM
VAC52150EBL2007	10	ANTIBODY ARBITRARY CONCENTRATION	EBOV GP binding Ab	<36.11	EU/mL	36.11	194938.88	Q2 SOLUTIONS	ELISA FANG	SERUM
VAC52150EBL2007	10	ANTIBODY ARBITRARY CONCENTRATION	EBOV GP binding Ab	154.38	EU/mL	36.11	194938.88	Q2 SOLUTIONS	ELISA FANG	SERUM
VAC52150EBL2007	10	ANTIBODY ARBITRARY CONCENTRATION	EBOV GP binding Ab	<36.11	EU/mL	36.11	194938.88	Q2 SOLUTIONS	ELISA FANG	SERUM
VAC52150EBL2007	10	ANTIBODY ARBITRARY CONCENTRATION	EBOV GP binding Ab	2527.60	EU/mL	36.11	194938.88	Q2 SOLUTIONS	ELISA FANG	SERUM
VAC52150EBL2007	10	ANTIBODY ARBITRARY CONCENTRATION	EBOV GP binding Ab	57.90	EU/mL	36.11	194938.88	Q2 SOLUTIONS	ELISA FANG	SERUM
VAC52150EBL2007	10	ANTIBODY ARBITRARY CONCENTRATION	EBOV GP binding Ab	244.93	EU/mL	36.11	194938.88	Q2 SOLUTIONS	ELISA FANG	SERUM
VAC52150EBL2007	10	ANTIBODY ARBITRARY CONCENTRATION	EBOV GP binding Ab	<36.11	EU/mL	36.11	194938.88	Q2 SOLUTIONS	ELISA FANG	SERUM
VAC52150EBL2007	10	ANTIBODY ARBITRARY CONCENTRATION	EBOV GP binding Ab	75.09	EU/mL	36.11	194938.88	Q2 SOLUTIONS	ELISA FANG	SERUM
VAC52150EBL2007	10	ANTIBODY ARBITRARY CONCENTRATION	EBOV GP binding Ab	<36.11	EU/mL	36.11	194938.88	Q2 SOLUTIONS	ELISA FANG	SERUM
VAC52150EBL2007	10	ANTIBODY ARBITRARY CONCENTRATION	EBOV GP binding Ab	77.38	EU/mL	36.11	194938.88	Q2 SOLUTIONS	ELISA FANG	SERUM
VAC52150EBL2007	10	ANTIBODY ARBITRARY CONCENTRATION	EBOV GP binding Ab	85.36	EU/mL	36.11	194938.88	Q2 SOLUTIONS	ELISA FANG	SERUM
VAC52150EBL2007	10	ANTIBODY ARBITRARY CONCENTRATION	EBOV GP binding Ab	<36.11	EU/mL	36.11	194938.88	Q2 SOLUTIONS	ELISA FANG	SERUM
VAC52150EBL2007	10	ANTIBODY ARBITRARY CONCENTRATION	EBOV GP binding Ab	<36.11	EU/mL	36.11	194938.88	Q2 SOLUTIONS	ELISA FANG	SERUM
VAC52150EBL2007	10	ANTIBODY ARBITRARY CONCENTRATION	EBOV GP binding Ab	45.06	EU/mL	36.11	194938.88	Q2 SOLUTIONS	ELISA FANG	SERUM
VAC52150EBL2007	10	ANTIBODY ARBITRARY CONCENTRATION	EBOV GP binding Ab	110.56	EU/mL	36.11	194938.88	Q2 SOLUTIONS	ELISA FANG	SERUM
VAC52150EBL2007	10	ANTIBODY ARBITRARY CONCENTRATION	EBOV GP binding Ab	<36.11	EU/mL	36.11	194938.88	Q2 SOLUTIONS	ELISA FANG	SERUM
VAC52150EBL2007	10	ANTIBODY ARBITRARY CONCENTRATION	EBOV GP binding Ab	185.06	EU/mL	36.11	194938.88	Q2 SOLUTIONS	ELISA FANG	SERUM
VAC52150EBL2007	10	ANTIBODY ARBITRARY CONCENTRATION	EBOV GP binding Ab	192.04	EU/mL	36.11	194938.88	Q2 SOLUTIONS	ELISA FANG	SERUM
VAC52150EBL2007	10	ANTIBODY ARBITRARY CONCENTRATION	EBOV GP binding Ab	39.19	EU/mL	36.11	194938.88	Q2 SOLUTIONS	ELISA FANG	SERUM
VAC52150EBL2007	10	ANTIBODY ARBITRARY CONCENTRATION	EBOV GP binding Ab	<36.11	EU/mL	36.11	194938.88	Q2 SOLUTIONS	ELISA FANG	SERUM
VAC52150EBL2007	10	ANTIBODY ARBITRARY CONCENTRATION	EBOV GP binding Ab	<36.11	EU/mL	36.11	194938.88	Q2 SOLUTIONS	ELISA FANG	SERUM
VAC52150EBL2007	10	ANTIBODY ARBITRARY CONCENTRATION	EBOV GP binding Ab	65.57	EU/mL	36.11	194938.88	Q2 SOLUTIONS	ELISA FANG	SERUM
VAC52150EBL2007	10	ANTIBODY ARBITRARY CONCENTRATION	EBOV GP binding Ab	149.29	EU/mL	36.11	194938.88	Q2 SOLUTIONS	ELISA FANG	SERUM
VAC52150EBL2007	10	ANTIBODY ARBITRARY CONCENTRATION	EBOV GP binding Ab	<36.11	EU/mL	36.11	194938.88	Q2 SOLUTIONS	ELISA FANG	SERUM
VAC52150EBL2007	10	ANTIBODY ARBITRARY CONCENTRATION	EBOV GP binding Ab	<36.11	EU/mL	36.11	194938.88	Q2 SOLUTIONS	ELISA FANG	SERUM
VAC52150EBL2007	10	ANTIBODY ARBITRARY CONCENTRATION	EBOV GP binding Ab	135.58	EU/mL	36.11	194938.88	Q2 SOLUTIONS	ELISA FANG	SERUM
VAC52150EBL2007	10	ANTIBODY ARBITRARY CONCENTRATION	EBOV GP binding Ab	<36.11	EU/mL	36.11	194938.88	Q2 SOLUTIONS	ELISA FANG	SERUM
VAC52150EBL2007	10	ANTIBODY ARBITRARY CONCENTRATION	EBOV GP binding Ab	<36.11	EU/mL	36.11	194938.88	Q2 SOLUTIONS	ELISA FANG	SERUM
VAC52150EBL2007	10	ANTIBODY ARBITRARY CONCENTRATION	EBOV GP binding Ab	92.92	EU/mL	36.11	194938.88	Q2 SOLUTIONS	ELISA FANG	SERUM
VAC52150EBL2007	10	ANTIBODY ARBITRARY CONCENTRATION	EBOV GP binding Ab	249.80	EU/mL	36.11	194938.88	Q2 SOLUTIONS	ELISA FANG	SERUM
VAC52150EBL2007	10	ANTIBODY ARBITRARY CONCENTRATION	EBOV GP binding Ab	397.67	EU/mL	36.11	194938.88	Q2 SOLUTIONS	ELISA FANG	SERUM
VAC52150EBL2007	10	ANTIBODY ARBITRARY CONCENTRATION	EBOV GP binding Ab	48.21	EU/mL	36.11	194938.88	Q2 SOLUTIONS	ELISA FANG	SERUM
VAC52150EBL2007	10	ANTIBODY ARBITRARY CONCENTRATION	EBOV GP binding Ab	59.53	EU/mL	36.11	194938.88	Q2 SOLUTIONS	ELISA FANG	SERUM
VAC52150EBL2007	10	ANTIBODY ARBITRARY CONCENTRATION	EBOV GP binding Ab	178.10	EU/mL	36.11	194938.88	Q2 SOLUTIONS	ELISA FANG	SERUM
VAC52150EBL2007	10	ANTIBODY ARBITRARY CONCENTRATION	EBOV GP binding Ab	<36.11	EU/mL	36.11	194938.88	Q2 SOLUTIONS	ELISA FANG	SERUM
VAC52150EBL2007	10	ANTIBODY ARBITRARY CONCENTRATION	EBOV GP binding Ab	63.93	EU/mL	36.11	194938.88	Q2 SOLUTIONS	ELISA FANG	SERUM
VAC52150EBL2007	10	ANTIBODY ARBITRARY CONCENTRATION	EBOV GP binding Ab	770.04	EU/mL	36.11	194938.88	Q2 SOLUTIONS	ELISA FANG	SERUM
VAC52150EBL2007	10	ANTIBODY ARBITRARY CONCENTRATION	EBOV GP binding Ab	<36.11	EU/mL	36.11	194938.88	Q2 SOLUTIONS	ELISA FANG	SERUM
VAC52150EBL2007	10	ANTIBODY ARBITRARY CONCENTRATION	EBOV GP binding Ab	5549.44	EU/mL	36.11	194938.88	Q2 SOLUTIONS	ELISA FANG	SERUM
VAC52150EBL2007	10	ANTIBODY ARBITRARY CONCENTRATION	EBOV GP binding Ab	<36.11	EU/mL	36.11	194938.88	Q2 SOLUTIONS	ELISA FANG	SERUM
VAC52150EBL2007	10	ANTIBODY ARBITRARY CONCENTRATION	EBOV GP binding Ab	49.26	EU/mL	36.11	194938.88	Q2 SOLUTIONS	ELISA FANG	SERUM
VAC52150EBL2007	10	ANTIBODY ARBITRARY CONCENTRATION	EBOV GP binding Ab	58.30	EU/mL	36.11	194938.88	Q2 SOLUTIONS	ELISA FANG	SERUM
VAC52150EBL2007	10	ANTIBODY ARBITRARY CONCENTRATION	EBOV GP binding Ab	132.65	EU/mL	36.11	194938.88	Q2 SOLUTIONS	ELISA FANG	SERUM
VAC52150EBL2007	10	ANTIBODY ARBITRARY CONCENTRATION	EBOV GP binding Ab	<36.11	EU/mL	36.11	194938.88	Q2 SOLUTIONS	ELISA FANG	SERUM
VAC52150EBL2007	10	ANTIBODY ARBITRARY CONCENTRATION	EBOV GP binding Ab	69.46	EU/mL	36.11	194938.88	Q2 SOLUTIONS	ELISA FANG	SERUM
VAC52150EBL2007	10	ANTIBODY ARBITRARY CONCENTRATION	EBOV GP binding Ab	279.75	EU/mL	36.11	194938.88	Q2 SOLUTIONS	ELISA FANG	SERUM
VAC52150EBL2007	10	ANTIBODY ARBITRARY CONCENTRATION	EBOV GP binding Ab	46.58	EU/mL	36.11	194938.88	Q2 SOLUTIONS	ELISA FANG	SERUM
VAC52150EBL2007	10	ANTIBODY ARBITRARY CONCENTRATION	EBOV GP binding Ab	<36.11	EU/mL	36.11	194938.88	Q2 SOLUTIONS	ELISA FANG	SERUM
VAC52150EBL2007	10	ANTIBODY ARBITRARY CONCENTRATION	EBOV GP binding Ab	<36.11	EU/mL	36.11	194938.88	Q2 SOLUTIONS	ELISA FANG	SERUM
VAC52150EBL2007	10	ANTIBODY ARBITRARY CONCENTRATION	EBOV GP binding Ab	55.21	EU/mL	36.11	194938.88	Q2 SOLUTIONS	ELISA FANG	SERUM
VAC52150EBL2007	10	ANTIBODY ARBITRARY CONCENTRATION	EBOV GP binding Ab	<36.11	EU/mL	36.11	194938.88	Q2 SOLUTIONS	ELISA FANG	SERUM
VAC52150EBL2007	10	ANTIBODY ARBITRARY CONCENTRATION	EBOV GP binding Ab	50.25	EU/mL	36.11	194938.88	Q2 SOLUTIONS	ELISA FANG	SERUM
VAC52150EBL2007	10	ANTIBODY ARBITRARY CONCENTRATION	EBOV GP binding Ab	41.24	EU/mL	36.11	194938.88	Q2 SOLUTIONS	ELISA FANG	SERUM
VAC52150EBL2007	10	ANTIBODY ARBITRARY CONCENTRATION	EBOV GP binding Ab	86.30	EU/mL	36.11	194938.88	Q2 SOLUTIONS	ELISA FANG	SERUM
VAC52150EBL2007	10	ANTIBODY ARBITRARY CONCENTRATION	EBOV GP binding Ab	555.66	EU/mL	36.11	194938.88	Q2 SOLUTIONS	ELISA FANG	SERUM
VAC52150EBL2007	10	ANTIBODY ARBITRARY CONCENTRATION	EBOV GP binding Ab	164.60	EU/mL	36.11	194938.88	Q2 SOLUTIONS	ELISA FANG	SERUM
VAC52150EBL2007	10	ANTIBODY ARBITRARY CONCENTRATION	EBOV GP binding Ab	<36.11	EU/mL	36.11	194938.88	Q2 SOLUTIONS	ELISA FANG	SERUM
VAC52150EBL2007	10	ANTIBODY ARBITRARY CONCENTRATION	EBOV GP binding Ab	<36.11	EU/mL	36.11	194938.88	Q2 SOLUTIONS	ELISA FANG	SERUM
VAC52150EBL2007	10	ANTIBODY ARBITRARY CONCENTRATION	EBOV GP binding Ab	261.92	EU/mL	36.11	194938.88	Q2 SOLUTIONS	ELISA FANG	SERUM
VAC52150EBL2007	10	ANTIBODY ARBITRARY CONCENTRATION	EBOV GP binding Ab	<36.11	EU/mL	36.11	194938.88	Q2 SOLUTIONS	ELISA FANG	SERUM
VAC52150EBL2007	10	ANTIBODY ARBITRARY CONCENTRATION	EBOV GP binding Ab	61.10	EU/mL	36.11	194938.88	Q2 SOLUTIONS	ELISA FANG	SERUM
VAC52150EBL2007	10	ANTIBODY ARBITRARY CONCENTRATION	EBOV GP binding Ab	<36.11	EU/mL	36.11	194938.88	Q2 SOLUTIONS	ELISA FANG	SERUM
VAC52150EBL2007	10	ANTIBODY ARBITRARY CONCENTRATION	EBOV GP binding Ab	68.57	EU/mL	36.11	194938.88	Q2 SOLUTIONS	ELISA FANG	SERUM
VAC52150EBL2007	10	ANTIBODY ARBITRARY CONCENTRATION	EBOV GP binding Ab	70.71	EU/mL	36.11	194938.88	Q2 SOLUTIONS	ELISA FANG	SERUM
VAC52150EBL2007	10	ANTIBODY ARBITRARY CONCENTRATION	EBOV GP binding Ab	<36.11	EU/mL	36.11	194938.88	Q2 SOLUTIONS	ELISA FANG	SERUM
VAC52150EBL2007	10	ANTIBODY ARBITRARY CONCENTRATION	EBOV GP binding Ab	<36.11	EU/mL	36.11	194938.88	Q2 SOLUTIONS	ELISA FANG	SERUM
VAC52150EBL2007	10	ANTIBODY ARBITRARY CONCENTRATION	EBOV GP binding Ab	90.46	EU/mL	36.11	194938.88	Q2 SOLUTIONS	ELISA FANG	SERUM
VAC52150EBL2007	10	ANTIBODY ARBITRARY CONCENTRATION	EBOV GP binding Ab	<36.11	EU/mL	36.11	194938.88	Q2 SOLUTIONS	ELISA FANG	SERUM
VAC52150EBL2007	10	ANTIBODY ARBITRARY CONCENTRATION	EBOV GP binding Ab	<36.11	EU/mL	36.11	194938.88	Q2 SOLUTIONS	ELISA FANG	SERUM
VAC52150EBL2007	10	ANTIBODY ARBITRARY CONCENTRATION	EBOV GP binding Ab	94.99	EU/mL	36.11	194938.88	Q2 SOLUTIONS	ELISA FANG	SERUM
VAC52150EBL2007	10	ANTIBODY ARBITRARY CONCENTRATION	EBOV GP binding Ab	<36.11	EU/mL	36.11	194938.88	Q2 SOLUTIONS	ELISA FANG	SERUM
VAC52150EBL2007	10	ANTIBODY ARBITRARY CONCENTRATION	EBOV GP binding Ab	<36.11	EU/mL	36.11	194938.88	Q2 SOLUTIONS	ELISA FANG	SERUM
VAC52150EBL2007	10	ANTIBODY ARBITRARY CONCENTRATION	EBOV GP binding Ab	100.49	EU/mL	36.11	194938.88	Q2 SOLUTIONS	ELISA FANG	SERUM
VAC52150EBL2007	10	ANTIBODY ARBITRARY CONCENTRATION	EBOV GP binding Ab	<36.11	EU/mL	36.11	194938.88	Q2 SOLUTIONS	ELISA FANG	SERUM
VAC52150EBL2007	10	ANTIBODY ARBITRARY CONCENTRATION	EBOV GP binding Ab	<36.11	EU/mL	36.11	194938.88	Q2 SOLUTIONS	ELISA FANG	SERUM
VAC52150EBL2007	10	ANTIBODY ARBITRARY CONCENTRATION	EBOV GP binding Ab	<36.11	EU/mL	36.11	194938.88	Q2 SOLUTIONS	ELISA FANG	SERUM
VAC52150EBL2007	10	ANTIBODY ARBITRARY CONCENTRATION	EBOV GP binding Ab	<36.11	EU/mL	36.11	194938.88	Q2 SOLUTIONS	ELISA FANG	SERUM
VAC52150EBL2007	10	ANTIBODY ARBITRARY CONCENTRATION	EBOV GP binding Ab	<36.11	EU/mL	36.11	194938.88	Q2 SOLUTIONS	ELISA FANG	SERUM
VAC52150EBL2007	10	ANTIBODY ARBITRARY CONCENTRATION	EBOV GP binding Ab	63.79	EU/mL	36.11	194938.88	Q2 SOLUTIONS	ELISA FANG	SERUM
VAC52150EBL2007	10	ANTIBODY ARBITRARY CONCENTRATION	EBOV GP binding Ab	<36.11	EU/mL	36.11	194938.88	Q2 SOLUTIONS	ELISA FANG	SERUM
VAC52150EBL2007	10	ANTIBODY ARBITRARY CONCENTRATION	EBOV GP binding Ab	<36.11	EU/mL	36.11	194938.88	Q2 SOLUTIONS	ELISA FANG	SERUM
VAC52150EBL2007	10	ANTIBODY ARBITRARY CONCENTRATION	EBOV GP binding Ab	130.50	EU/mL	36.11	194938.88	Q2 SOLUTIONS	ELISA FANG	SERUM
VAC52150EBL2007	10	ANTIBODY ARBITRARY CONCENTRATION	EBOV GP binding Ab	98.52	EU/mL	36.11	194938.88	Q2 SOLUTIONS	ELISA FANG	SERUM
VAC52150EBL2007	10	ANTIBODY ARBITRARY CONCENTRATION	EBOV GP binding Ab	182.23	EU/mL	36.11	194938.88	Q2 SOLUTIONS	ELISA FANG	SERUM
VAC52150EBL2007	10	ANTIBODY ARBITRARY CONCENTRATION	EBOV GP binding Ab	<36.11	EU/mL	36.11	194938.88	Q2 SOLUTIONS	ELISA FANG	SERUM
VAC52150EBL2007	10	ANTIBODY ARBITRARY CONCENTRATION	EBOV GP binding Ab	77.41	EU/mL	36.11	194938.88	Q2 SOLUTIONS	ELISA FANG	SERUM
VAC52150EBL2007	10	ANTIBODY ARBITRARY CONCENTRATION	EBOV GP binding Ab	36.12	EU/mL	36.11	194938.88	Q2 SOLUTIONS	ELISA FANG	SERUM
VAC52150EBL2007	10	ANTIBODY ARBITRARY CONCENTRATION	EBOV GP binding Ab	<36.11	EU/mL	36.11	194938.88	Q2 SOLUTIONS	ELISA FANG	SERUM
VAC52150EBL2007	10	ANTIBODY ARBITRARY CONCENTRATION	EBOV GP binding Ab	<36.11	EU/mL	36.11	194938.88	Q2 SOLUTIONS	ELISA FANG	SERUM
VAC52150EBL2007	10	ANTIBODY ARBITRARY CONCENTRATION	EBOV GP binding Ab	<36.11	EU/mL	36.11	194938.88	Q2 SOLUTIONS	ELISA FANG	SERUM
VAC52150EBL2007	10	ANTIBODY ARBITRARY CONCENTRATION	EBOV GP binding Ab	<36.11	EU/mL	36.11	194938.88	Q2 SOLUTIONS	ELISA FANG	SERUM
VAC52150EBL2007	10	ANTIBODY ARBITRARY CONCENTRATION	EBOV GP binding Ab	134.70	EU/mL	36.11	194938.88	Q2 SOLUTIONS	ELISA FANG	SERUM
VAC52150EBL2007	10	ANTIBODY ARBITRARY CONCENTRATION	EBOV GP binding Ab	51.03	EU/mL	36.11	194938.88	Q2 SOLUTIONS	ELISA FANG	SERUM
VAC52150EBL2007	10	ANTIBODY ARBITRARY CONCENTRATION	EBOV GP binding Ab	60.00	EU/mL	36.11	194938.88	Q2 SOLUTIONS	ELISA FANG	SERUM
VAC52150EBL2007	10	ANTIBODY ARBITRARY CONCENTRATION	EBOV GP binding Ab	<36.11	EU/mL	36.11	194938.88	Q2 SOLUTIONS	ELISA FANG	SERUM
VAC52150EBL2007	10	ANTIBODY ARBITRARY CONCENTRATION	EBOV GP binding Ab	<36.11	EU/mL	36.11	194938.88	Q2 SOLUTIONS	ELISA FANG	SERUM
VAC52150EBL2007	10	ANTIBODY ARBITRARY CONCENTRATION	EBOV GP binding Ab	100.92	EU/mL	36.11	194938.88	Q2 SOLUTIONS	ELISA FANG	SERUM
VAC52150EBL2007	10	ANTIBODY ARBITRARY CONCENTRATION	EBOV GP binding Ab	170.73	EU/mL	36.11	194938.88	Q2 SOLUTIONS	ELISA FANG	SERUM
VAC52150EBL2007	10	ANTIBODY ARBITRARY CONCENTRATION	EBOV GP binding Ab	<36.11	EU/mL	36.11	194938.88	Q2 SOLUTIONS	ELISA FANG	SERUM
VAC52150EBL2007	10	ANTIBODY ARBITRARY CONCENTRATION	EBOV GP binding Ab	44.44	EU/mL	36.11	194938.88	Q2 SOLUTIONS	ELISA FANG	SERUM
VAC52150EBL2007	10	ANTIBODY ARBITRARY CONCENTRATION	EBOV GP binding Ab	<36.11	EU/mL	36.11	194938.88	Q2 SOLUTIONS	ELISA FANG	SERUM
VAC52150EBL2007	10	ANTIBODY ARBITRARY CONCENTRATION	EBOV GP binding Ab	<36.11	EU/mL	36.11	194938.88	Q2 SOLUTIONS	ELISA FANG	SERUM
VAC52150EBL2007	10	ANTIBODY ARBITRARY CONCENTRATION	EBOV GP binding Ab	276.93	EU/mL	36.11	194938.88	Q2 SOLUTIONS	ELISA FANG	SERUM
VAC52150EBL2007	10	ANTIBODY ARBITRARY CONCENTRATION	EBOV GP binding Ab	1074.93	EU/mL	36.11	194938.88	Q2 SOLUTIONS	ELISA FANG	SERUM
VAC52150EBL2007	10	ANTIBODY ARBITRARY CONCENTRATION	EBOV GP binding Ab	191.77	EU/mL	36.11	194938.88	Q2 SOLUTIONS	ELISA FANG	SERUM
VAC52150EBL2007	10	ANTIBODY ARBITRARY CONCENTRATION	EBOV GP binding Ab	<36.11	EU/mL	36.11	194938.88	Q2 SOLUTIONS	ELISA FANG	SERUM
VAC52150EBL2007	10	ANTIBODY ARBITRARY CONCENTRATION	EBOV GP binding Ab	1564.00	EU/mL	36.11	194938.88	Q2 SOLUTIONS	ELISA FANG	SERUM
VAC52150EBL2007	10	ANTIBODY ARBITRARY CONCENTRATION	EBOV GP binding Ab	<36.11	EU/mL	36.11	194938.88	Q2 SOLUTIONS	ELISA FANG	SERUM
VAC52150EBL2007	10	ANTIBODY ARBITRARY CONCENTRATION	EBOV GP binding Ab	57.41	EU/mL	36.11	194938.88	Q2 SOLUTIONS	ELISA FANG	SERUM
VAC52150EBL2007	10	ANTIBODY ARBITRARY CONCENTRATION	EBOV GP binding Ab	<36.11	EU/mL	36.11	194938.88	Q2 SOLUTIONS	ELISA FANG	SERUM
VAC52150EBL2007	10	ANTIBODY ARBITRARY CONCENTRATION	EBOV GP binding Ab	<36.11	EU/mL	36.11	194938.88	Q2 SOLUTIONS	ELISA FANG	SERUM
VAC52150EBL2007	10	ANTIBODY ARBITRARY CONCENTRATION	EBOV GP binding Ab	225.71	EU/mL	36.11	194938.88	Q2 SOLUTIONS	ELISA FANG	SERUM
VAC52150EBL2007	10	ANTIBODY ARBITRARY CONCENTRATION	EBOV GP binding Ab	166.53	EU/mL	36.11	194938.88	Q2 SOLUTIONS	ELISA FANG	SERUM
VAC52150EBL2007	10	ANTIBODY ARBITRARY CONCENTRATION	EBOV GP binding Ab	165.18	EU/mL	36.11	194938.88	Q2 SOLUTIONS	ELISA FANG	SERUM
VAC52150EBL2007	10	ANTIBODY ARBITRARY CONCENTRATION	EBOV GP binding Ab	86.70	EU/mL	36.11	194938.88	Q2 SOLUTIONS	ELISA FANG	SERUM
VAC52150EBL2007	10	ANTIBODY ARBITRARY CONCENTRATION	EBOV GP binding Ab	670.85	EU/mL	36.11	194938.88	Q2 SOLUTIONS	ELISA FANG	SERUM
VAC52150EBL2007	10	ANTIBODY ARBITRARY CONCENTRATION	EBOV GP binding Ab	214.17	EU/mL	36.11	194938.88	Q2 SOLUTIONS	ELISA FANG	SERUM
VAC52150EBL2007	10	ANTIBODY ARBITRARY CONCENTRATION	EBOV GP binding Ab	122.07	EU/mL	36.11	194938.88	Q2 SOLUTIONS	ELISA FANG	SERUM
VAC52150EBL2007	10	ANTIBODY ARBITRARY CONCENTRATION	EBOV GP binding Ab	<36.11	EU/mL	36.11	194938.88	Q2 SOLUTIONS	ELISA FANG	SERUM
VAC52150EBL2007	10	ANTIBODY ARBITRARY CONCENTRATION	EBOV GP binding Ab	<36.11	EU/mL	36.11	194938.88	Q2 SOLUTIONS	ELISA FANG	SERUM
VAC52150EBL2007	10	ANTIBODY ARBITRARY CONCENTRATION	EBOV GP binding Ab	<36.11	EU/mL	36.11	194938.88	Q2 SOLUTIONS	ELISA FANG	SERUM
VAC52150EBL2007	10	ANTIBODY ARBITRARY CONCENTRATION	EBOV GP binding Ab	37.29	EU/mL	36.11	194938.88	Q2 SOLUTIONS	ELISA FANG	SERUM
VAC52150EBL2007	10	ANTIBODY ARBITRARY CONCENTRATION	EBOV GP binding Ab	<36.11	EU/mL	36.11	194938.88	Q2 SOLUTIONS	ELISA FANG	SERUM
VAC52150EBL2007	10	ANTIBODY ARBITRARY CONCENTRATION	EBOV GP binding Ab	<36.11	EU/mL	36.11	194938.88	Q2 SOLUTIONS	ELISA FANG	SERUM
VAC52150EBL2007	10	ANTIBODY ARBITRARY CONCENTRATION	EBOV GP binding Ab	<36.11	EU/mL	36.11	194938.88	Q2 SOLUTIONS	ELISA FANG	SERUM
VAC52150EBL2007	10	ANTIBODY ARBITRARY CONCENTRATION	EBOV GP binding Ab	87.65	EU/mL	36.11	194938.88	Q2 SOLUTIONS	ELISA FANG	SERUM
VAC52150EBL2007	10	ANTIBODY ARBITRARY CONCENTRATION	EBOV GP binding Ab	<36.11	EU/mL	36.11	194938.88	Q2 SOLUTIONS	ELISA FANG	SERUM
VAC52150EBL2007	10	ANTIBODY ARBITRARY CONCENTRATION	EBOV GP binding Ab	<36.11	EU/mL	36.11	194938.88	Q2 SOLUTIONS	ELISA FANG	SERUM
VAC52150EBL2007	10	ANTIBODY ARBITRARY CONCENTRATION	EBOV GP binding Ab	363.26	EU/mL	36.11	194938.88	Q2 SOLUTIONS	ELISA FANG	SERUM
VAC52150EBL2007	10	ANTIBODY ARBITRARY CONCENTRATION	EBOV GP binding Ab	<36.11	EU/mL	36.11	194938.88	Q2 SOLUTIONS	ELISA FANG	SERUM
VAC52150EBL2007	10	ANTIBODY ARBITRARY CONCENTRATION	EBOV GP binding Ab	<36.11	EU/mL	36.11	194938.88	Q2 SOLUTIONS	ELISA FANG	SERUM
VAC52150EBL2007	10	ANTIBODY ARBITRARY CONCENTRATION	EBOV GP binding Ab	<36.11	EU/mL	36.11	194938.88	Q2 SOLUTIONS	ELISA FANG	SERUM
VAC52150EBL2007	10	ANTIBODY ARBITRARY CONCENTRATION	EBOV GP binding Ab	<36.11	EU/mL	36.11	194938.88	Q2 SOLUTIONS	ELISA FANG	SERUM
VAC52150EBL2007	10	ANTIBODY ARBITRARY CONCENTRATION	EBOV GP binding Ab	281.50	EU/mL	36.11	194938.88	Q2 SOLUTIONS	ELISA FANG	SERUM
VAC52150EBL2007	10	ANTIBODY ARBITRARY CONCENTRATION	EBOV GP binding Ab	<36.11	EU/mL	36.11	194938.88	Q2 SOLUTIONS	ELISA FANG	SERUM
VAC52150EBL2007	10	ANTIBODY ARBITRARY CONCENTRATION	EBOV GP binding Ab	<36.11	EU/mL	36.11	194938.88	Q2 SOLUTIONS	ELISA FANG	SERUM
VAC52150EBL2007	10	ANTIBODY ARBITRARY CONCENTRATION	EBOV GP binding Ab	37.83	EU/mL	36.11	194938.88	Q2 SOLUTIONS	ELISA FANG	SERUM
VAC52150EBL2007	10	ANTIBODY ARBITRARY CONCENTRATION	EBOV GP binding Ab	<36.11	EU/mL	36.11	194938.88	Q2 SOLUTIONS	ELISA FANG	SERUM
VAC52150EBL2007	10	ANTIBODY ARBITRARY CONCENTRATION	EBOV GP binding Ab	40.85	EU/mL	36.11	194938.88	Q2 SOLUTIONS	ELISA FANG	SERUM
VAC52150EBL2007	10	ANTIBODY ARBITRARY CONCENTRATION	EBOV GP binding Ab	<36.11	EU/mL	36.11	194938.88	Q2 SOLUTIONS	ELISA FANG	SERUM
VAC52150EBL2007	10	ANTIBODY ARBITRARY CONCENTRATION	EBOV GP binding Ab	<36.11	EU/mL	36.11	194938.88	Q2 SOLUTIONS	ELISA FANG	SERUM
VAC52150EBL2007	10	ANTIBODY ARBITRARY CONCENTRATION	EBOV GP binding Ab	46.32	EU/mL	36.11	194938.88	Q2 SOLUTIONS	ELISA FANG	SERUM
VAC52150EBL2007	10	ANTIBODY ARBITRARY CONCENTRATION	EBOV GP binding Ab	77.95	EU/mL	36.11	194938.88	Q2 SOLUTIONS	ELISA FANG	SERUM
VAC52150EBL2007	10	ANTIBODY ARBITRARY CONCENTRATION	EBOV GP binding Ab	<36.11	EU/mL	36.11	194938.88	Q2 SOLUTIONS	ELISA FANG	SERUM
VAC52150EBL2007	10	ANTIBODY ARBITRARY CONCENTRATION	EBOV GP binding Ab	<36.11	EU/mL	36.11	194938.88	Q2 SOLUTIONS	ELISA FANG	SERUM
VAC52150EBL2007	10	ANTIBODY ARBITRARY CONCENTRATION	EBOV GP binding Ab	149.58	EU/mL	36.11	194938.88	Q2 SOLUTIONS	ELISA FANG	SERUM
VAC52150EBL2007	10	ANTIBODY ARBITRARY CONCENTRATION	EBOV GP binding Ab	190.21	EU/mL	36.11	194938.88	Q2 SOLUTIONS	ELISA FANG	SERUM
VAC52150EBL2007	10	ANTIBODY ARBITRARY CONCENTRATION	EBOV GP binding Ab	<36.11	EU/mL	36.11	194938.88	Q2 SOLUTIONS	ELISA FANG	SERUM
VAC52150EBL2007	10	ANTIBODY ARBITRARY CONCENTRATION	EBOV GP binding Ab	126.31	EU/mL	36.11	194938.88	Q2 SOLUTIONS	ELISA FANG	SERUM
VAC52150EBL2007	10	ANTIBODY ARBITRARY CONCENTRATION	EBOV GP binding Ab	<36.11	EU/mL	36.11	194938.88	Q2 SOLUTIONS	ELISA FANG	SERUM
VAC52150EBL2007	10	ANTIBODY ARBITRARY CONCENTRATION	EBOV GP binding Ab	204.38	EU/mL	36.11	194938.88	Q2 SOLUTIONS	ELISA FANG	SERUM
VAC52150EBL2007	10	ANTIBODY ARBITRARY CONCENTRATION	EBOV GP binding Ab	113.15	EU/mL	36.11	194938.88	Q2 SOLUTIONS	ELISA FANG	SERUM
VAC52150EBL2007	10	ANTIBODY ARBITRARY CONCENTRATION	EBOV GP binding Ab	<36.11	EU/mL	36.11	194938.88	Q2 SOLUTIONS	ELISA FANG	SERUM
VAC52150EBL2007	10	ANTIBODY ARBITRARY CONCENTRATION	EBOV GP binding Ab	45.47	EU/mL	36.11	194938.88	Q2 SOLUTIONS	ELISA FANG	SERUM
VAC52150EBL2007	10	ANTIBODY ARBITRARY CONCENTRATION	EBOV GP binding Ab	<36.11	EU/mL	36.11	194938.88	Q2 SOLUTIONS	ELISA FANG	SERUM
VAC52150EBL2007	10	ANTIBODY ARBITRARY CONCENTRATION	EBOV GP binding Ab	97.16	EU/mL	36.11	194938.88	Q2 SOLUTIONS	ELISA FANG	SERUM
VAC52150EBL2007	10	ANTIBODY ARBITRARY CONCENTRATION	EBOV GP binding Ab	<36.11	EU/mL	36.11	194938.88	Q2 SOLUTIONS	ELISA FANG	SERUM
VAC52150EBL2007	10	ANTIBODY ARBITRARY CONCENTRATION	EBOV GP binding Ab	<36.11	EU/mL	36.11	194938.88	Q2 SOLUTIONS	ELISA FANG	SERUM
VAC52150EBL2007	10	ANTIBODY ARBITRARY CONCENTRATION	EBOV GP binding Ab	1636.96	EU/mL	36.11	194938.88	Q2 SOLUTIONS	ELISA FANG	SERUM
VAC52150EBL2007	10	ANTIBODY ARBITRARY CONCENTRATION	EBOV GP binding Ab	<36.11	EU/mL	36.11	194938.88	Q2 SOLUTIONS	ELISA FANG	SERUM
VAC52150EBL2007	10	ANTIBODY ARBITRARY CONCENTRATION	EBOV GP binding Ab	<36.11	EU/mL	36.11	194938.88	Q2 SOLUTIONS	ELISA FANG	SERUM
VAC52150EBL2007	10	ANTIBODY ARBITRARY CONCENTRATION	EBOV GP binding Ab	<36.11	EU/mL	36.11	194938.88	Q2 SOLUTIONS	ELISA FANG	SERUM
VAC52150EBL2007	10	ANTIBODY ARBITRARY CONCENTRATION	EBOV GP binding Ab	<36.11	EU/mL	36.11	194938.88	Q2 SOLUTIONS	ELISA FANG	SERUM
VAC52150EBL2007	10	ANTIBODY ARBITRARY CONCENTRATION	EBOV GP binding Ab	<36.11	EU/mL	36.11	194938.88	Q2 SOLUTIONS	ELISA FANG	SERUM
VAC52150EBL2007	10	ANTIBODY ARBITRARY CONCENTRATION	EBOV GP binding Ab	<36.11	EU/mL	36.11	194938.88	Q2 SOLUTIONS	ELISA FANG	SERUM
VAC52150EBL2007	10	ANTIBODY ARBITRARY CONCENTRATION	EBOV GP binding Ab	<36.11	EU/mL	36.11	194938.88	Q2 SOLUTIONS	ELISA FANG	SERUM
VAC52150EBL2007	10	ANTIBODY ARBITRARY CONCENTRATION	EBOV GP binding Ab	<36.11	EU/mL	36.11	194938.88	Q2 SOLUTIONS	ELISA FANG	SERUM
VAC52150EBL2007	10	ANTIBODY ARBITRARY CONCENTRATION	EBOV GP binding Ab	<36.11	EU/mL	36.11	194938.88	Q2 SOLUTIONS	ELISA FANG	SERUM
VAC52150EBL2007	10	ANTIBODY ARBITRARY CONCENTRATION	EBOV GP binding Ab	<36.11	EU/mL	36.11	194938.88	Q2 SOLUTIONS	ELISA FANG	SERUM
VAC52150EBL2007	10	ANTIBODY ARBITRARY CONCENTRATION	EBOV GP binding Ab	<36.11	EU/mL	36.11	194938.88	Q2 SOLUTIONS	ELISA FANG	SERUM
VAC52150EBL2007	10	ANTIBODY ARBITRARY CONCENTRATION	EBOV GP binding Ab	121.98	EU/mL	36.11	194938.88	Q2 SOLUTIONS	ELISA FANG	SERUM
VAC52150EBL2007	10	ANTIBODY ARBITRARY CONCENTRATION	EBOV GP binding Ab	583.52	EU/mL	36.11	194938.88	Q2 SOLUTIONS	ELISA FANG	SERUM
VAC52150EBL2007	10	ANTIBODY ARBITRARY CONCENTRATION	EBOV GP binding Ab	<36.11	EU/mL	36.11	194938.88	Q2 SOLUTIONS	ELISA FANG	SERUM
VAC52150EBL2007	10	ANTIBODY ARBITRARY CONCENTRATION	EBOV GP binding Ab	<36.11	EU/mL	36.11	194938.88	Q2 SOLUTIONS	ELISA FANG	SERUM
VAC52150EBL2007	10	ANTIBODY ARBITRARY CONCENTRATION	EBOV GP binding Ab	65.42	EU/mL	36.11	194938.88	Q2 SOLUTIONS	ELISA FANG	SERUM
VAC52150EBL2007	10	ANTIBODY ARBITRARY CONCENTRATION	EBOV GP binding Ab	<36.11	EU/mL	36.11	194938.88	Q2 SOLUTIONS	ELISA FANG	SERUM
VAC52150EBL2007	10	ANTIBODY ARBITRARY CONCENTRATION	EBOV GP binding Ab	479.38	EU/mL	36.11	194938.88	Q2 SOLUTIONS	ELISA FANG	SERUM
VAC52150EBL2007	10	ANTIBODY ARBITRARY CONCENTRATION	EBOV GP binding Ab	<36.11	EU/mL	36.11	194938.88	Q2 SOLUTIONS	ELISA FANG	SERUM
VAC52150EBL2007	10	ANTIBODY ARBITRARY CONCENTRATION	EBOV GP binding Ab	140.79	EU/mL	36.11	194938.88	Q2 SOLUTIONS	ELISA FANG	SERUM
VAC52150EBL2007	10	ANTIBODY ARBITRARY CONCENTRATION	EBOV GP binding Ab	265.84	EU/mL	36.11	194938.88	Q2 SOLUTIONS	ELISA FANG	SERUM
VAC52150EBL2007	10	ANTIBODY ARBITRARY CONCENTRATION	EBOV GP binding Ab	<36.11	EU/mL	36.11	194938.88	Q2 SOLUTIONS	ELISA FANG	SERUM
VAC52150EBL2007	10	ANTIBODY ARBITRARY CONCENTRATION	EBOV GP binding Ab	1832.48	EU/mL	36.11	194938.88	Q2 SOLUTIONS	ELISA FANG	SERUM
VAC52150EBL2007	10	ANTIBODY ARBITRARY CONCENTRATION	EBOV GP binding Ab	<36.11	EU/mL	36.11	194938.88	Q2 SOLUTIONS	ELISA FANG	SERUM
VAC52150EBL2007	10	ANTIBODY ARBITRARY CONCENTRATION	EBOV GP binding Ab	<36.11	EU/mL	36.11	194938.88	Q2 SOLUTIONS	ELISA FANG	SERUM
VAC52150EBL2007	10	ANTIBODY ARBITRARY CONCENTRATION	EBOV GP binding Ab	312.56	EU/mL	36.11	194938.88	Q2 SOLUTIONS	ELISA FANG	SERUM
VAC52150EBL2007	10	ANTIBODY ARBITRARY CONCENTRATION	EBOV GP binding Ab	<36.11	EU/mL	36.11	194938.88	Q2 SOLUTIONS	ELISA FANG	SERUM
VAC52150EBL2007	10	ANTIBODY ARBITRARY CONCENTRATION	EBOV GP binding Ab	<36.11	EU/mL	36.11	194938.88	Q2 SOLUTIONS	ELISA FANG	SERUM
VAC52150EBL2007	10	ANTIBODY ARBITRARY CONCENTRATION	EBOV GP binding Ab	<36.11	EU/mL	36.11	194938.88	Q2 SOLUTIONS	ELISA FANG	SERUM
VAC52150EBL2007	10	ANTIBODY ARBITRARY CONCENTRATION	EBOV GP binding Ab	<36.11	EU/mL	36.11	194938.88	Q2 SOLUTIONS	ELISA FANG	SERUM
VAC52150EBL2007	10	ANTIBODY ARBITRARY CONCENTRATION	EBOV GP binding Ab	<36.11	EU/mL	36.11	194938.88	Q2 SOLUTIONS	ELISA FANG	SERUM
VAC52150EBL2007	10	ANTIBODY ARBITRARY CONCENTRATION	EBOV GP binding Ab	85.21	EU/mL	36.11	194938.88	Q2 SOLUTIONS	ELISA FANG	SERUM
VAC52150EBL2007	10	ANTIBODY ARBITRARY CONCENTRATION	EBOV GP binding Ab	585.79	EU/mL	36.11	194938.88	Q2 SOLUTIONS	ELISA FANG	SERUM
VAC52150EBL2007	10	ANTIBODY ARBITRARY CONCENTRATION	EBOV GP binding Ab	<36.11	EU/mL	36.11	194938.88	Q2 SOLUTIONS	ELISA FANG	SERUM
VAC52150EBL2007	10	ANTIBODY ARBITRARY CONCENTRATION	EBOV GP binding Ab	126.88	EU/mL	36.11	194938.88	Q2 SOLUTIONS	ELISA FANG	SERUM
VAC52150EBL2007	10	ANTIBODY ARBITRARY CONCENTRATION	EBOV GP binding Ab	49.29	EU/mL	36.11	194938.88	Q2 SOLUTIONS	ELISA FANG	SERUM
VAC52150EBL2007	10	ANTIBODY ARBITRARY CONCENTRATION	EBOV GP binding Ab	113.30	EU/mL	36.11	194938.88	Q2 SOLUTIONS	ELISA FANG	SERUM
VAC52150EBL2007	10	ANTIBODY ARBITRARY CONCENTRATION	EBOV GP binding Ab	2224.64	EU/mL	36.11	194938.88	Q2 SOLUTIONS	ELISA FANG	SERUM
VAC52150EBL2007	10	ANTIBODY ARBITRARY CONCENTRATION	EBOV GP binding Ab	<36.11	EU/mL	36.11	194938.88	Q2 SOLUTIONS	ELISA FANG	SERUM
VAC52150EBL2007	10	ANTIBODY ARBITRARY CONCENTRATION	EBOV GP binding Ab	231.08	EU/mL	36.11	194938.88	Q2 SOLUTIONS	ELISA FANG	SERUM
VAC52150EBL2007	10	ANTIBODY ARBITRARY CONCENTRATION	EBOV GP binding Ab		EU/mL	36.11	194938.88	Q2 SOLUTIONS	ELISA FANG	SERUM
VAC52150EBL2007	10	ANTIBODY ARBITRARY CONCENTRATION	EBOV GP binding Ab	114.14	EU/mL	36.11	194938.88	Q2 SOLUTIONS	ELISA FANG	SERUM
VAC52150EBL2007	10	ANTIBODY ARBITRARY CONCENTRATION	EBOV GP binding Ab	2053.60	EU/mL	36.11	194938.88	Q2 SOLUTIONS	ELISA FANG	SERUM
VAC52150EBL2007	10	ANTIBODY ARBITRARY CONCENTRATION	EBOV GP binding Ab	<36.11	EU/mL	36.11	194938.88	Q2 SOLUTIONS	ELISA FANG	SERUM
VAC52150EBL2007	10	ANTIBODY ARBITRARY CONCENTRATION	EBOV GP binding Ab	38.90	EU/mL	36.11	194938.88	Q2 SOLUTIONS	ELISA FANG	SERUM
VAC52150EBL2007	10	ANTIBODY ARBITRARY CONCENTRATION	EBOV GP binding Ab	<36.11	EU/mL	36.11	194938.88	Q2 SOLUTIONS	ELISA FANG	SERUM
VAC52150EBL2007	10	ANTIBODY ARBITRARY CONCENTRATION	EBOV GP binding Ab	75.47	EU/mL	36.11	194938.88	Q2 SOLUTIONS	ELISA FANG	SERUM
VAC52150EBL2007	10	ANTIBODY ARBITRARY CONCENTRATION	EBOV GP binding Ab	131.11	EU/mL	36.11	194938.88	Q2 SOLUTIONS	ELISA FANG	SERUM
VAC52150EBL2007	10	ANTIBODY ARBITRARY CONCENTRATION	EBOV GP binding Ab	<36.11	EU/mL	36.11	194938.88	Q2 SOLUTIONS	ELISA FANG	SERUM
VAC52150EBL2007	10	ANTIBODY ARBITRARY CONCENTRATION	EBOV GP binding Ab	<36.11	EU/mL	36.11	194938.88	Q2 SOLUTIONS	ELISA FANG	SERUM
VAC52150EBL2007	10	ANTIBODY ARBITRARY CONCENTRATION	EBOV GP binding Ab	<36.11	EU/mL	36.11	194938.88	Q2 SOLUTIONS	ELISA FANG	SERUM
VAC52150EBL2007	10	ANTIBODY ARBITRARY CONCENTRATION	EBOV GP binding Ab	<36.11	EU/mL	36.11	194938.88	Q2 SOLUTIONS	ELISA FANG	SERUM
VAC52150EBL2007	10	ANTIBODY ARBITRARY CONCENTRATION	EBOV GP binding Ab	<36.11	EU/mL	36.11	194938.88	Q2 SOLUTIONS	ELISA FANG	SERUM
VAC52150EBL2007	10	ANTIBODY ARBITRARY CONCENTRATION	EBOV GP binding Ab	<36.11	EU/mL	36.11	194938.88	Q2 SOLUTIONS	ELISA FANG	SERUM
VAC52150EBL2007	10	ANTIBODY ARBITRARY CONCENTRATION	EBOV GP binding Ab	<36.11	EU/mL	36.11	194938.88	Q2 SOLUTIONS	ELISA FANG	SERUM
VAC52150EBL2007	10	ANTIBODY ARBITRARY CONCENTRATION	EBOV GP binding Ab	<36.11	EU/mL	36.11	194938.88	Q2 SOLUTIONS	ELISA FANG	SERUM
VAC52150EBL2007	10	ANTIBODY ARBITRARY CONCENTRATION	EBOV GP binding Ab	44.44	EU/mL	36.11	194938.88	Q2 SOLUTIONS	ELISA FANG	SERUM
VAC52150EBL2007	10	ANTIBODY ARBITRARY CONCENTRATION	EBOV GP binding Ab	136.85	EU/mL	36.11	194938.88	Q2 SOLUTIONS	ELISA FANG	SERUM
VAC52150EBL2007	10	ANTIBODY ARBITRARY CONCENTRATION	EBOV GP binding Ab	10254.08	EU/mL	36.11	194938.88	Q2 SOLUTIONS	ELISA FANG	SERUM
VAC52150EBL2007	10	ANTIBODY ARBITRARY CONCENTRATION	EBOV GP binding Ab	<36.11	EU/mL	36.11	194938.88	Q2 SOLUTIONS	ELISA FANG	SERUM
VAC52150EBL2007	10	ANTIBODY ARBITRARY CONCENTRATION	EBOV GP binding Ab	784.78	EU/mL	36.11	194938.88	Q2 SOLUTIONS	ELISA FANG	SERUM
VAC52150EBL2007	10	ANTIBODY ARBITRARY CONCENTRATION	EBOV GP binding Ab	<36.11	EU/mL	36.11	194938.88	Q2 SOLUTIONS	ELISA FANG	SERUM
VAC52150EBL2007	10	ANTIBODY ARBITRARY CONCENTRATION	EBOV GP binding Ab	339.60	EU/mL	36.11	194938.88	Q2 SOLUTIONS	ELISA FANG	SERUM
VAC52150EBL2007	10	ANTIBODY ARBITRARY CONCENTRATION	EBOV GP binding Ab	<36.11	EU/mL	36.11	194938.88	Q2 SOLUTIONS	ELISA FANG	SERUM
VAC52150EBL2007	10	ANTIBODY ARBITRARY CONCENTRATION	EBOV GP binding Ab	<36.11	EU/mL	36.11	194938.88	Q2 SOLUTIONS	ELISA FANG	SERUM
VAC52150EBL2007	10	ANTIBODY ARBITRARY CONCENTRATION	EBOV GP binding Ab	<36.11	EU/mL	36.11	194938.88	Q2 SOLUTIONS	ELISA FANG	SERUM
VAC52150EBL2007	10	ANTIBODY ARBITRARY CONCENTRATION	EBOV GP binding Ab	<36.11	EU/mL	36.11	194938.88	Q2 SOLUTIONS	ELISA FANG	SERUM
VAC52150EBL2007	10	ANTIBODY ARBITRARY CONCENTRATION	EBOV GP binding Ab	277.29	EU/mL	36.11	194938.88	Q2 SOLUTIONS	ELISA FANG	SERUM
VAC52150EBL2007	10	ANTIBODY ARBITRARY CONCENTRATION	EBOV GP binding Ab	40.12	EU/mL	36.11	194938.88	Q2 SOLUTIONS	ELISA FANG	SERUM
VAC52150EBL2007	10	ANTIBODY ARBITRARY CONCENTRATION	EBOV GP binding Ab	<36.11	EU/mL	36.11	194938.88	Q2 SOLUTIONS	ELISA FANG	SERUM
VAC52150EBL2007	10	ANTIBODY ARBITRARY CONCENTRATION	EBOV GP binding Ab	<36.11	EU/mL	36.11	194938.88	Q2 SOLUTIONS	ELISA FANG	SERUM
VAC52150EBL2007	10	ANTIBODY ARBITRARY CONCENTRATION	EBOV GP binding Ab	1278.88	EU/mL	36.11	194938.88	Q2 SOLUTIONS	ELISA FANG	SERUM
VAC52150EBL2007	10	ANTIBODY ARBITRARY CONCENTRATION	EBOV GP binding Ab	<36.11	EU/mL	36.11	194938.88	Q2 SOLUTIONS	ELISA FANG	SERUM
VAC52150EBL2007	10	ANTIBODY ARBITRARY CONCENTRATION	EBOV GP binding Ab	<36.11	EU/mL	36.11	194938.88	Q2 SOLUTIONS	ELISA FANG	SERUM
VAC52150EBL2007	10	ANTIBODY ARBITRARY CONCENTRATION	EBOV GP binding Ab	<36.11	EU/mL	36.11	194938.88	Q2 SOLUTIONS	ELISA FANG	SERUM
VAC52150EBL2007	10	ANTIBODY ARBITRARY CONCENTRATION	EBOV GP binding Ab	<36.11	EU/mL	36.11	194938.88	Q2 SOLUTIONS	ELISA FANG	SERUM
VAC52150EBL2007	10	ANTIBODY ARBITRARY CONCENTRATION	EBOV GP binding Ab	<36.11	EU/mL	36.11	194938.88	Q2 SOLUTIONS	ELISA FANG	SERUM
VAC52150EBL2007	10	ANTIBODY ARBITRARY CONCENTRATION	EBOV GP binding Ab	<36.11	EU/mL	36.11	194938.88	Q2 SOLUTIONS	ELISA FANG	SERUM
VAC52150EBL2007	10	ANTIBODY ARBITRARY CONCENTRATION	EBOV GP binding Ab	338.88	EU/mL	36.11	194938.88	Q2 SOLUTIONS	ELISA FANG	SERUM
VAC52150EBL2007	10	ANTIBODY ARBITRARY CONCENTRATION	EBOV GP binding Ab	<36.11	EU/mL	36.11	194938.88	Q2 SOLUTIONS	ELISA FANG	SERUM
VAC52150EBL2007	10	ANTIBODY ARBITRARY CONCENTRATION	EBOV GP binding Ab	37.19	EU/mL	36.11	194938.88	Q2 SOLUTIONS	ELISA FANG	SERUM
VAC52150EBL2007	10	ANTIBODY ARBITRARY CONCENTRATION	EBOV GP binding Ab	2134.48	EU/mL	36.11	194938.88	Q2 SOLUTIONS	ELISA FANG	SERUM
VAC52150EBL2007	10	ANTIBODY ARBITRARY CONCENTRATION	EBOV GP binding Ab	153.62	EU/mL	36.11	194938.88	Q2 SOLUTIONS	ELISA FANG	SERUM
VAC52150EBL2007	10	ANTIBODY ARBITRARY CONCENTRATION	EBOV GP binding Ab	2226.80	EU/mL	36.11	194938.88	Q2 SOLUTIONS	ELISA FANG	SERUM
VAC52150EBL2007	10	ANTIBODY ARBITRARY CONCENTRATION	EBOV GP binding Ab	215.66	EU/mL	36.11	194938.88	Q2 SOLUTIONS	ELISA FANG	SERUM
VAC52150EBL2007	10	ANTIBODY ARBITRARY CONCENTRATION	EBOV GP binding Ab		EU/mL	36.11	194938.88	Q2 SOLUTIONS	ELISA FANG	SERUM
VAC52150EBL2007	10	ANTIBODY ARBITRARY CONCENTRATION	EBOV GP binding Ab	150.00	EU/mL	36.11	194938.88	Q2 SOLUTIONS	ELISA FANG	SERUM
VAC52150EBL2007	10	ANTIBODY ARBITRARY CONCENTRATION	EBOV GP binding Ab	40.56	EU/mL	36.11	194938.88	Q2 SOLUTIONS	ELISA FANG	SERUM
VAC52150EBL2007	10	ANTIBODY ARBITRARY CONCENTRATION	EBOV GP binding Ab	1134.88	EU/mL	36.11	194938.88	Q2 SOLUTIONS	ELISA FANG	SERUM
VAC52150EBL2007	10	ANTIBODY ARBITRARY CONCENTRATION	EBOV GP binding Ab	97.42	EU/mL	36.11	194938.88	Q2 SOLUTIONS	ELISA FANG	SERUM
VAC52150EBL2007	10	ANTIBODY ARBITRARY CONCENTRATION	EBOV GP binding Ab	<36.11	EU/mL	36.11	194938.88	Q2 SOLUTIONS	ELISA FANG	SERUM
VAC52150EBL2007	10	ANTIBODY ARBITRARY CONCENTRATION	EBOV GP binding Ab	<36.11	EU/mL	36.11	194938.88	Q2 SOLUTIONS	ELISA FANG	SERUM
VAC52150EBL2007	10	ANTIBODY ARBITRARY CONCENTRATION	EBOV GP binding Ab	726.10	EU/mL	36.11	194938.88	Q2 SOLUTIONS	ELISA FANG	SERUM
VAC52150EBL2007	10	ANTIBODY ARBITRARY CONCENTRATION	EBOV GP binding Ab	<36.11	EU/mL	36.11	194938.88	Q2 SOLUTIONS	ELISA FANG	SERUM
VAC52150EBL2007	10	ANTIBODY ARBITRARY CONCENTRATION	EBOV GP binding Ab	<36.11	EU/mL	36.11	194938.88	Q2 SOLUTIONS	ELISA FANG	SERUM
VAC52150EBL2007	10	ANTIBODY ARBITRARY CONCENTRATION	EBOV GP binding Ab	51.95	EU/mL	36.11	194938.88	Q2 SOLUTIONS	ELISA FANG	SERUM
VAC52150EBL2007	10	ANTIBODY ARBITRARY CONCENTRATION	EBOV GP binding Ab	38.54	EU/mL	36.11	194938.88	Q2 SOLUTIONS	ELISA FANG	SERUM
VAC52150EBL2007	10	ANTIBODY ARBITRARY CONCENTRATION	EBOV GP binding Ab	159.65	EU/mL	36.11	194938.88	Q2 SOLUTIONS	ELISA FANG	SERUM
VAC52150EBL2007	10	ANTIBODY ARBITRARY CONCENTRATION	EBOV GP binding Ab	<36.11	EU/mL	36.11	194938.88	Q2 SOLUTIONS	ELISA FANG	SERUM
VAC52150EBL2007	10	ANTIBODY ARBITRARY CONCENTRATION	EBOV GP binding Ab	<36.11	EU/mL	36.11	194938.88	Q2 SOLUTIONS	ELISA FANG	SERUM
VAC52150EBL2007	10	ANTIBODY ARBITRARY CONCENTRATION	EBOV GP binding Ab	<36.11	EU/mL	36.11	194938.88	Q2 SOLUTIONS	ELISA FANG	SERUM
VAC52150EBL2007	10	ANTIBODY ARBITRARY CONCENTRATION	EBOV GP binding Ab	159.34	EU/mL	36.11	194938.88	Q2 SOLUTIONS	ELISA FANG	SERUM
VAC52150EBL2007	10	ANTIBODY ARBITRARY CONCENTRATION	EBOV GP binding Ab	603.86	EU/mL	36.11	194938.88	Q2 SOLUTIONS	ELISA FANG	SERUM
VAC52150EBL2007	10	ANTIBODY ARBITRARY CONCENTRATION	EBOV GP binding Ab	<36.11	EU/mL	36.11	194938.88	Q2 SOLUTIONS	ELISA FANG	SERUM
VAC52150EBL2007	10	ANTIBODY ARBITRARY CONCENTRATION	EBOV GP binding Ab	57.11	EU/mL	36.11	194938.88	Q2 SOLUTIONS	ELISA FANG	SERUM
VAC52150EBL2007	10	ANTIBODY ARBITRARY CONCENTRATION	EBOV GP binding Ab	42.99	EU/mL	36.11	194938.88	Q2 SOLUTIONS	ELISA FANG	SERUM
VAC52150EBL2007	10	ANTIBODY ARBITRARY CONCENTRATION	EBOV GP binding Ab	<36.11	EU/mL	36.11	194938.88	Q2 SOLUTIONS	ELISA FANG	SERUM
VAC52150EBL2007	10	ANTIBODY ARBITRARY CONCENTRATION	EBOV GP binding Ab	<36.11	EU/mL	36.11	194938.88	Q2 SOLUTIONS	ELISA FANG	SERUM
VAC52150EBL2007	10	ANTIBODY ARBITRARY CONCENTRATION	EBOV GP binding Ab	<36.11	EU/mL	36.11	194938.88	Q2 SOLUTIONS	ELISA FANG	SERUM
VAC52150EBL2007	10	ANTIBODY ARBITRARY CONCENTRATION	EBOV GP binding Ab	<36.11	EU/mL	36.11	194938.88	Q2 SOLUTIONS	ELISA FANG	SERUM
VAC52150EBL2007	10	ANTIBODY ARBITRARY CONCENTRATION	EBOV GP binding Ab	72.46	EU/mL	36.11	194938.88	Q2 SOLUTIONS	ELISA FANG	SERUM
VAC52150EBL2007	10	ANTIBODY ARBITRARY CONCENTRATION	EBOV GP binding Ab	<36.11	EU/mL	36.11	194938.88	Q2 SOLUTIONS	ELISA FANG	SERUM
VAC52150EBL2007	10	ANTIBODY ARBITRARY CONCENTRATION	EBOV GP binding Ab	<36.11	EU/mL	36.11	194938.88	Q2 SOLUTIONS	ELISA FANG	SERUM
VAC52150EBL2007	10	ANTIBODY ARBITRARY CONCENTRATION	EBOV GP binding Ab	<36.11	EU/mL	36.11	194938.88	Q2 SOLUTIONS	ELISA FANG	SERUM
VAC52150EBL2007	10	ANTIBODY ARBITRARY CONCENTRATION	EBOV GP binding Ab	<36.11	EU/mL	36.11	194938.88	Q2 SOLUTIONS	ELISA FANG	SERUM
VAC52150EBL2007	10	ANTIBODY ARBITRARY CONCENTRATION	EBOV GP binding Ab	821.28	EU/mL	36.11	194938.88	Q2 SOLUTIONS	ELISA FANG	SERUM
VAC52150EBL2007	10	ANTIBODY ARBITRARY CONCENTRATION	EBOV GP binding Ab	<36.11	EU/mL	36.11	194938.88	Q2 SOLUTIONS	ELISA FANG	SERUM
VAC52150EBL2007	10	ANTIBODY ARBITRARY CONCENTRATION	EBOV GP binding Ab	84.79	EU/mL	36.11	194938.88	Q2 SOLUTIONS	ELISA FANG	SERUM
VAC52150EBL2007	10	ANTIBODY ARBITRARY CONCENTRATION	EBOV GP binding Ab	<36.11	EU/mL	36.11	194938.88	Q2 SOLUTIONS	ELISA FANG	SERUM
VAC52150EBL2007	10	ANTIBODY ARBITRARY CONCENTRATION	EBOV GP binding Ab	2256.96	EU/mL	36.11	194938.88	Q2 SOLUTIONS	ELISA FANG	SERUM
VAC52150EBL2007	10	ANTIBODY ARBITRARY CONCENTRATION	EBOV GP binding Ab	<36.11	EU/mL	36.11	194938.88	Q2 SOLUTIONS	ELISA FANG	SERUM
VAC52150EBL2007	10	ANTIBODY ARBITRARY CONCENTRATION	EBOV GP binding Ab	<36.11	EU/mL	36.11	194938.88	Q2 SOLUTIONS	ELISA FANG	SERUM
VAC52150EBL2007	10	ANTIBODY ARBITRARY CONCENTRATION	EBOV GP binding Ab	807.88	EU/mL	36.11	194938.88	Q2 SOLUTIONS	ELISA FANG	SERUM
VAC52150EBL2007	10	ANTIBODY ARBITRARY CONCENTRATION	EBOV GP binding Ab	<36.11	EU/mL	36.11	194938.88	Q2 SOLUTIONS	ELISA FANG	SERUM
VAC52150EBL2007	10	ANTIBODY ARBITRARY CONCENTRATION	EBOV GP binding Ab	48.30	EU/mL	36.11	194938.88	Q2 SOLUTIONS	ELISA FANG	SERUM
VAC52150EBL2007	10	ANTIBODY ARBITRARY CONCENTRATION	EBOV GP binding Ab	263.08	EU/mL	36.11	194938.88	Q2 SOLUTIONS	ELISA FANG	SERUM
VAC52150EBL2007	10	ANTIBODY ARBITRARY CONCENTRATION	EBOV GP binding Ab	332.68	EU/mL	36.11	194938.88	Q2 SOLUTIONS	ELISA FANG	SERUM
VAC52150EBL2007	10	ANTIBODY ARBITRARY CONCENTRATION	EBOV GP binding Ab	<36.11	EU/mL	36.11	194938.88	Q2 SOLUTIONS	ELISA FANG	SERUM
VAC52150EBL2007	10	ANTIBODY ARBITRARY CONCENTRATION	EBOV GP binding Ab	<36.11	EU/mL	36.11	194938.88	Q2 SOLUTIONS	ELISA FANG	SERUM
VAC52150EBL2007	10	ANTIBODY ARBITRARY CONCENTRATION	EBOV GP binding Ab	100.30	EU/mL	36.11	194938.88	Q2 SOLUTIONS	ELISA FANG	SERUM
VAC52150EBL2007	10	ANTIBODY ARBITRARY CONCENTRATION	EBOV GP binding Ab	<36.11	EU/mL	36.11	194938.88	Q2 SOLUTIONS	ELISA FANG	SERUM
VAC52150EBL2007	10	ANTIBODY ARBITRARY CONCENTRATION	EBOV GP binding Ab	631.98	EU/mL	36.11	194938.88	Q2 SOLUTIONS	ELISA FANG	SERUM
VAC52150EBL2007	10	ANTIBODY ARBITRARY CONCENTRATION	EBOV GP binding Ab	<36.11	EU/mL	36.11	194938.88	Q2 SOLUTIONS	ELISA FANG	SERUM
VAC52150EBL2007	10	ANTIBODY ARBITRARY CONCENTRATION	EBOV GP binding Ab	133.97	EU/mL	36.11	194938.88	Q2 SOLUTIONS	ELISA FANG	SERUM
VAC52150EBL2007	10	ANTIBODY ARBITRARY CONCENTRATION	EBOV GP binding Ab	<36.11	EU/mL	36.11	194938.88	Q2 SOLUTIONS	ELISA FANG	SERUM
VAC52150EBL2007	10	ANTIBODY ARBITRARY CONCENTRATION	EBOV GP binding Ab	225.70	EU/mL	36.11	194938.88	Q2 SOLUTIONS	ELISA FANG	SERUM
VAC52150EBL2007	10	ANTIBODY ARBITRARY CONCENTRATION	EBOV GP binding Ab	<36.11	EU/mL	36.11	194938.88	Q2 SOLUTIONS	ELISA FANG	SERUM
VAC52150EBL2007	10	ANTIBODY ARBITRARY CONCENTRATION	EBOV GP binding Ab	286.26	EU/mL	36.11	194938.88	Q2 SOLUTIONS	ELISA FANG	SERUM
VAC52150EBL2007	10	ANTIBODY ARBITRARY CONCENTRATION	EBOV GP binding Ab	<36.11	EU/mL	36.11	194938.88	Q2 SOLUTIONS	ELISA FANG	SERUM
VAC52150EBL2007	10	ANTIBODY ARBITRARY CONCENTRATION	EBOV GP binding Ab	<36.11	EU/mL	36.11	194938.88	Q2 SOLUTIONS	ELISA FANG	SERUM
VAC52150EBL2007	10	ANTIBODY ARBITRARY CONCENTRATION	EBOV GP binding Ab	238.04	EU/mL	36.11	194938.88	Q2 SOLUTIONS	ELISA FANG	SERUM
VAC52150EBL2007	10	ANTIBODY ARBITRARY CONCENTRATION	EBOV GP binding Ab	74.40	EU/mL	36.11	194938.88	Q2 SOLUTIONS	ELISA FANG	SERUM
VAC52150EBL2007	10	ANTIBODY ARBITRARY CONCENTRATION	EBOV GP binding Ab	112.11	EU/mL	36.11	194938.88	Q2 SOLUTIONS	ELISA FANG	SERUM
VAC52150EBL2007	10	ANTIBODY ARBITRARY CONCENTRATION	EBOV GP binding Ab	1107.48	EU/mL	36.11	194938.88	Q2 SOLUTIONS	ELISA FANG	SERUM
VAC52150EBL2007	10	ANTIBODY ARBITRARY CONCENTRATION	EBOV GP binding Ab	862.11	EU/mL	36.11	194938.88	Q2 SOLUTIONS	ELISA FANG	SERUM
VAC52150EBL2007	10	ANTIBODY ARBITRARY CONCENTRATION	EBOV GP binding Ab	<36.11	EU/mL	36.11	194938.88	Q2 SOLUTIONS	ELISA FANG	SERUM
VAC52150EBL2007	10	ANTIBODY ARBITRARY CONCENTRATION	EBOV GP binding Ab	91.49	EU/mL	36.11	194938.88	Q2 SOLUTIONS	ELISA FANG	SERUM
VAC52150EBL2007	10	ANTIBODY ARBITRARY CONCENTRATION	EBOV GP binding Ab	<36.11	EU/mL	36.11	194938.88	Q2 SOLUTIONS	ELISA FANG	SERUM
VAC52150EBL2007	10	ANTIBODY ARBITRARY CONCENTRATION	EBOV GP binding Ab	313.77	EU/mL	36.11	194938.88	Q2 SOLUTIONS	ELISA FANG	SERUM
VAC52150EBL2007	10	ANTIBODY ARBITRARY CONCENTRATION	EBOV GP binding Ab	46.72	EU/mL	36.11	194938.88	Q2 SOLUTIONS	ELISA FANG	SERUM
VAC52150EBL2007	10	ANTIBODY ARBITRARY CONCENTRATION	EBOV GP binding Ab	<36.11	EU/mL	36.11	194938.88	Q2 SOLUTIONS	ELISA FANG	SERUM
VAC52150EBL2007	10	ANTIBODY ARBITRARY CONCENTRATION	EBOV GP binding Ab	<36.11	EU/mL	36.11	194938.88	Q2 SOLUTIONS	ELISA FANG	SERUM
VAC52150EBL2007	10	ANTIBODY ARBITRARY CONCENTRATION	EBOV GP binding Ab	<36.11	EU/mL	36.11	194938.88	Q2 SOLUTIONS	ELISA FANG	SERUM
VAC52150EBL2007	10	ANTIBODY ARBITRARY CONCENTRATION	EBOV GP binding Ab	426.58	EU/mL	36.11	194938.88	Q2 SOLUTIONS	ELISA FANG	SERUM
VAC52150EBL2007	10	ANTIBODY ARBITRARY CONCENTRATION	EBOV GP binding Ab	<36.11	EU/mL	36.11	194938.88	Q2 SOLUTIONS	ELISA FANG	SERUM
VAC52150EBL2007	10	ANTIBODY ARBITRARY CONCENTRATION	EBOV GP binding Ab	69.64	EU/mL	36.11	194938.88	Q2 SOLUTIONS	ELISA FANG	SERUM
VAC52150EBL2007	10	ANTIBODY ARBITRARY CONCENTRATION	EBOV GP binding Ab	139.27	EU/mL	36.11	194938.88	Q2 SOLUTIONS	ELISA FANG	SERUM
VAC52150EBL2007	10	ANTIBODY ARBITRARY CONCENTRATION	EBOV GP binding Ab	531.46	EU/mL	36.11	194938.88	Q2 SOLUTIONS	ELISA FANG	SERUM
VAC52150EBL2007	10	ANTIBODY ARBITRARY CONCENTRATION	EBOV GP binding Ab	85.49	EU/mL	36.11	194938.88	Q2 SOLUTIONS	ELISA FANG	SERUM
VAC52150EBL2007	10	ANTIBODY ARBITRARY CONCENTRATION	EBOV GP binding Ab	<36.11	EU/mL	36.11	194938.88	Q2 SOLUTIONS	ELISA FANG	SERUM
VAC52150EBL2007	10	ANTIBODY ARBITRARY CONCENTRATION	EBOV GP binding Ab	<36.11	EU/mL	36.11	194938.88	Q2 SOLUTIONS	ELISA FANG	SERUM
VAC52150EBL2007	10	ANTIBODY ARBITRARY CONCENTRATION	EBOV GP binding Ab	1007.42	EU/mL	36.11	194938.88	Q2 SOLUTIONS	ELISA FANG	SERUM
VAC52150EBL2007	10	ANTIBODY ARBITRARY CONCENTRATION	EBOV GP binding Ab	156.83	EU/mL	36.11	194938.88	Q2 SOLUTIONS	ELISA FANG	SERUM
VAC52150EBL2007	10	ANTIBODY ARBITRARY CONCENTRATION	EBOV GP binding Ab	<36.11	EU/mL	36.11	194938.88	Q2 SOLUTIONS	ELISA FANG	SERUM
VAC52150EBL2007	10	ANTIBODY ARBITRARY CONCENTRATION	EBOV GP binding Ab	93.84	EU/mL	36.11	194938.88	Q2 SOLUTIONS	ELISA FANG	SERUM
VAC52150EBL2007	10	ANTIBODY ARBITRARY CONCENTRATION	EBOV GP binding Ab	322.38	EU/mL	36.11	194938.88	Q2 SOLUTIONS	ELISA FANG	SERUM
VAC52150EBL2007	10	ANTIBODY ARBITRARY CONCENTRATION	EBOV GP binding Ab	121.02	EU/mL	36.11	194938.88	Q2 SOLUTIONS	ELISA FANG	SERUM
VAC52150EBL2007	10	ANTIBODY ARBITRARY CONCENTRATION	EBOV GP binding Ab	<36.11	EU/mL	36.11	194938.88	Q2 SOLUTIONS	ELISA FANG	SERUM
VAC52150EBL2007	10	ANTIBODY ARBITRARY CONCENTRATION	EBOV GP binding Ab	<36.11	EU/mL	36.11	194938.88	Q2 SOLUTIONS	ELISA FANG	SERUM
VAC52150EBL2007	10	ANTIBODY ARBITRARY CONCENTRATION	EBOV GP binding Ab	69.88	EU/mL	36.11	194938.88	Q2 SOLUTIONS	ELISA FANG	SERUM
VAC52150EBL2007	10	ANTIBODY ARBITRARY CONCENTRATION	EBOV GP binding Ab	2604.56	EU/mL	36.11	194938.88	Q2 SOLUTIONS	ELISA FANG	SERUM
VAC52150EBL2007	10	ANTIBODY ARBITRARY CONCENTRATION	EBOV GP binding Ab	<36.11	EU/mL	36.11	194938.88	Q2 SOLUTIONS	ELISA FANG	SERUM
VAC52150EBL2007	10	ANTIBODY ARBITRARY CONCENTRATION	EBOV GP binding Ab	<36.11	EU/mL	36.11	194938.88	Q2 SOLUTIONS	ELISA FANG	SERUM
VAC52150EBL2007	10	ANTIBODY ARBITRARY CONCENTRATION	EBOV GP binding Ab	<36.11	EU/mL	36.11	194938.88	Q2 SOLUTIONS	ELISA FANG	SERUM
VAC52150EBL2007	10	ANTIBODY ARBITRARY CONCENTRATION	EBOV GP binding Ab	454.00	EU/mL	36.11	194938.88	Q2 SOLUTIONS	ELISA FANG	SERUM
VAC52150EBL2007	10	ANTIBODY ARBITRARY CONCENTRATION	EBOV GP binding Ab	<36.11	EU/mL	36.11	194938.88	Q2 SOLUTIONS	ELISA FANG	SERUM
VAC52150EBL2007	10	ANTIBODY ARBITRARY CONCENTRATION	EBOV GP binding Ab	307.46	EU/mL	36.11	194938.88	Q2 SOLUTIONS	ELISA FANG	SERUM
VAC52150EBL2007	10	ANTIBODY ARBITRARY CONCENTRATION	EBOV GP binding Ab	<36.11	EU/mL	36.11	194938.88	Q2 SOLUTIONS	ELISA FANG	SERUM
VAC52150EBL2007	10	ANTIBODY ARBITRARY CONCENTRATION	EBOV GP binding Ab	<36.11	EU/mL	36.11	194938.88	Q2 SOLUTIONS	ELISA FANG	SERUM
VAC52150EBL2007	10	ANTIBODY ARBITRARY CONCENTRATION	EBOV GP binding Ab	<36.11	EU/mL	36.11	194938.88	Q2 SOLUTIONS	ELISA FANG	SERUM
VAC52150EBL2007	10	ANTIBODY ARBITRARY CONCENTRATION	EBOV GP binding Ab	62.63	EU/mL	36.11	194938.88	Q2 SOLUTIONS	ELISA FANG	SERUM
VAC52150EBL2007	10	ANTIBODY ARBITRARY CONCENTRATION	EBOV GP binding Ab	<36.11	EU/mL	36.11	194938.88	Q2 SOLUTIONS	ELISA FANG	SERUM
VAC52150EBL2007	10	ANTIBODY ARBITRARY CONCENTRATION	EBOV GP binding Ab	<36.11	EU/mL	36.11	194938.88	Q2 SOLUTIONS	ELISA FANG	SERUM
VAC52150EBL2007	10	ANTIBODY ARBITRARY CONCENTRATION	EBOV GP binding Ab	<36.11	EU/mL	36.11	194938.88	Q2 SOLUTIONS	ELISA FANG	SERUM
VAC52150EBL2007	10	ANTIBODY ARBITRARY CONCENTRATION	EBOV GP binding Ab	<36.11	EU/mL	36.11	194938.88	Q2 SOLUTIONS	ELISA FANG	SERUM
VAC52150EBL2007	10	ANTIBODY ARBITRARY CONCENTRATION	EBOV GP binding Ab	92.39	EU/mL	36.11	194938.88	Q2 SOLUTIONS	ELISA FANG	SERUM
VAC52150EBL2007	10	ANTIBODY ARBITRARY CONCENTRATION	EBOV GP binding Ab	<36.11	EU/mL	36.11	194938.88	Q2 SOLUTIONS	ELISA FANG	SERUM
VAC52150EBL2007	10	ANTIBODY ARBITRARY CONCENTRATION	EBOV GP binding Ab	46.88	EU/mL	36.11	194938.88	Q2 SOLUTIONS	ELISA FANG	SERUM
VAC52150EBL2007	10	ANTIBODY ARBITRARY CONCENTRATION	EBOV GP binding Ab	547.09	EU/mL	36.11	194938.88	Q2 SOLUTIONS	ELISA FANG	SERUM
VAC52150EBL2007	10	ANTIBODY ARBITRARY CONCENTRATION	EBOV GP binding Ab	70.63	EU/mL	36.11	194938.88	Q2 SOLUTIONS	ELISA FANG	SERUM
VAC52150EBL2007	10	ANTIBODY ARBITRARY CONCENTRATION	EBOV GP binding Ab	<36.11	EU/mL	36.11	194938.88	Q2 SOLUTIONS	ELISA FANG	SERUM
VAC52150EBL2007	10	ANTIBODY ARBITRARY CONCENTRATION	EBOV GP binding Ab	<36.11	EU/mL	36.11	194938.88	Q2 SOLUTIONS	ELISA FANG	SERUM
VAC52150EBL2007	10	ANTIBODY ARBITRARY CONCENTRATION	EBOV GP binding Ab	60.15	EU/mL	36.11	194938.88	Q2 SOLUTIONS	ELISA FANG	SERUM
VAC52150EBL2007	10	ANTIBODY ARBITRARY CONCENTRATION	EBOV GP binding Ab	101.71	EU/mL	36.11	194938.88	Q2 SOLUTIONS	ELISA FANG	SERUM
VAC52150EBL2007	10	ANTIBODY ARBITRARY CONCENTRATION	EBOV GP binding Ab	53.55	EU/mL	36.11	194938.88	Q2 SOLUTIONS	ELISA FANG	SERUM
VAC52150EBL2007	10	ANTIBODY ARBITRARY CONCENTRATION	EBOV GP binding Ab	<36.11	EU/mL	36.11	194938.88	Q2 SOLUTIONS	ELISA FANG	SERUM
VAC52150EBL2007	10	ANTIBODY ARBITRARY CONCENTRATION	EBOV GP binding Ab	55.88	EU/mL	36.11	194938.88	Q2 SOLUTIONS	ELISA FANG	SERUM
VAC52150EBL2007	10	ANTIBODY ARBITRARY CONCENTRATION	EBOV GP binding Ab	150.09	EU/mL	36.11	194938.88	Q2 SOLUTIONS	ELISA FANG	SERUM
VAC52150EBL2007	10	ANTIBODY ARBITRARY CONCENTRATION	EBOV GP binding Ab	<36.11	EU/mL	36.11	194938.88	Q2 SOLUTIONS	ELISA FANG	SERUM
VAC52150EBL2007	10	ANTIBODY ARBITRARY CONCENTRATION	EBOV GP binding Ab	55.75	EU/mL	36.11	194938.88	Q2 SOLUTIONS	ELISA FANG	SERUM
VAC52150EBL2007	10	ANTIBODY ARBITRARY CONCENTRATION	EBOV GP binding Ab	157.50	EU/mL	36.11	194938.88	Q2 SOLUTIONS	ELISA FANG	SERUM
VAC52150EBL2007	10	ANTIBODY ARBITRARY CONCENTRATION	EBOV GP binding Ab	<36.11	EU/mL	36.11	194938.88	Q2 SOLUTIONS	ELISA FANG	SERUM
VAC52150EBL2007	10	ANTIBODY ARBITRARY CONCENTRATION	EBOV GP binding Ab	<36.11	EU/mL	36.11	194938.88	Q2 SOLUTIONS	ELISA FANG	SERUM
VAC52150EBL2007	10	ANTIBODY ARBITRARY CONCENTRATION	EBOV GP binding Ab	154.81	EU/mL	36.11	194938.88	Q2 SOLUTIONS	ELISA FANG	SERUM
VAC52150EBL2007	10	ANTIBODY ARBITRARY CONCENTRATION	EBOV GP binding Ab	<36.11	EU/mL	36.11	194938.88	Q2 SOLUTIONS	ELISA FANG	SERUM
VAC52150EBL2007	10	ANTIBODY ARBITRARY CONCENTRATION	EBOV GP binding Ab	78.53	EU/mL	36.11	194938.88	Q2 SOLUTIONS	ELISA FANG	SERUM
VAC52150EBL2007	10	ANTIBODY ARBITRARY CONCENTRATION	EBOV GP binding Ab	<36.11	EU/mL	36.11	194938.88	Q2 SOLUTIONS	ELISA FANG	SERUM
VAC52150EBL2007	10	ANTIBODY ARBITRARY CONCENTRATION	EBOV GP binding Ab	1311.86	EU/mL	36.11	194938.88	Q2 SOLUTIONS	ELISA FANG	SERUM
VAC52150EBL2007	10	ANTIBODY ARBITRARY CONCENTRATION	EBOV GP binding Ab	<36.11	EU/mL	36.11	194938.88	Q2 SOLUTIONS	ELISA FANG	SERUM
VAC52150EBL2007	10	ANTIBODY ARBITRARY CONCENTRATION	EBOV GP binding Ab	<36.11	EU/mL	36.11	194938.88	Q2 SOLUTIONS	ELISA FANG	SERUM
VAC52150EBL2007	10	ANTIBODY ARBITRARY CONCENTRATION	EBOV GP binding Ab	<36.11	EU/mL	36.11	194938.88	Q2 SOLUTIONS	ELISA FANG	SERUM
VAC52150EBL2007	10	ANTIBODY ARBITRARY CONCENTRATION	EBOV GP binding Ab	<36.11	EU/mL	36.11	194938.88	Q2 SOLUTIONS	ELISA FANG	SERUM
VAC52150EBL2007	10	ANTIBODY ARBITRARY CONCENTRATION	EBOV GP binding Ab	<36.11	EU/mL	36.11	194938.88	Q2 SOLUTIONS	ELISA FANG	SERUM
VAC52150EBL2007	10	ANTIBODY ARBITRARY CONCENTRATION	EBOV GP binding Ab		EU/mL	36.11	194938.88	Q2 SOLUTIONS	ELISA FANG	SERUM
VAC52150EBL2007	10	ANTIBODY ARBITRARY CONCENTRATION	EBOV GP binding Ab	<36.11	EU/mL	36.11	194938.88	Q2 SOLUTIONS	ELISA FANG	SERUM
VAC52150EBL2007	10	ANTIBODY ARBITRARY CONCENTRATION	EBOV GP binding Ab	<36.11	EU/mL	36.11	194938.88	Q2 SOLUTIONS	ELISA FANG	SERUM
VAC52150EBL2007	10	ANTIBODY ARBITRARY CONCENTRATION	EBOV GP binding Ab	<36.11	EU/mL	36.11	194938.88	Q2 SOLUTIONS	ELISA FANG	SERUM
VAC52150EBL2007	10	ANTIBODY ARBITRARY CONCENTRATION	EBOV GP binding Ab	<36.11	EU/mL	36.11	194938.88	Q2 SOLUTIONS	ELISA FANG	SERUM
VAC52150EBL2007	10	ANTIBODY ARBITRARY CONCENTRATION	EBOV GP binding Ab	106.16	EU/mL	36.11	194938.88	Q2 SOLUTIONS	ELISA FANG	SERUM
VAC52150EBL2007	10	ANTIBODY ARBITRARY CONCENTRATION	EBOV GP binding Ab	58.12	EU/mL	36.11	194938.88	Q2 SOLUTIONS	ELISA FANG	SERUM
VAC52150EBL2007	10	ANTIBODY ARBITRARY CONCENTRATION	EBOV GP binding Ab	182.95	EU/mL	36.11	194938.88	Q2 SOLUTIONS	ELISA FANG	SERUM
VAC52150EBL2007	10	ANTIBODY ARBITRARY CONCENTRATION	EBOV GP binding Ab	51.29	EU/mL	36.11	194938.88	Q2 SOLUTIONS	ELISA FANG	SERUM
VAC52150EBL2007	10	ANTIBODY ARBITRARY CONCENTRATION	EBOV GP binding Ab	<36.11	EU/mL	36.11	194938.88	Q2 SOLUTIONS	ELISA FANG	SERUM
VAC52150EBL2007	10	ANTIBODY ARBITRARY CONCENTRATION	EBOV GP binding Ab	<36.11	EU/mL	36.11	194938.88	Q2 SOLUTIONS	ELISA FANG	SERUM
VAC52150EBL2007	10	ANTIBODY ARBITRARY CONCENTRATION	EBOV GP binding Ab	<36.11	EU/mL	36.11	194938.88	Q2 SOLUTIONS	ELISA FANG	SERUM
VAC52150EBL2007	10	ANTIBODY ARBITRARY CONCENTRATION	EBOV GP binding Ab	<36.11	EU/mL	36.11	194938.88	Q2 SOLUTIONS	ELISA FANG	SERUM
VAC52150EBL2007	10	ANTIBODY ARBITRARY CONCENTRATION	EBOV GP binding Ab	<36.11	EU/mL	36.11	194938.88	Q2 SOLUTIONS	ELISA FANG	SERUM
VAC52150EBL2007	10	ANTIBODY ARBITRARY CONCENTRATION	EBOV GP binding Ab	67.46	EU/mL	36.11	194938.88	Q2 SOLUTIONS	ELISA FANG	SERUM
VAC52150EBL2007	10	ANTIBODY ARBITRARY CONCENTRATION	EBOV GP binding Ab	466.09	EU/mL	36.11	194938.88	Q2 SOLUTIONS	ELISA FANG	SERUM
VAC52150EBL2007	10	ANTIBODY ARBITRARY CONCENTRATION	EBOV GP binding Ab	<36.11	EU/mL	36.11	194938.88	Q2 SOLUTIONS	ELISA FANG	SERUM
VAC52150EBL2007	10	ANTIBODY ARBITRARY CONCENTRATION	EBOV GP binding Ab	<36.11	EU/mL	36.11	194938.88	Q2 SOLUTIONS	ELISA FANG	SERUM
VAC52150EBL2007	10	ANTIBODY ARBITRARY CONCENTRATION	EBOV GP binding Ab	300.94	EU/mL	36.11	194938.88	Q2 SOLUTIONS	ELISA FANG	SERUM
VAC52150EBL2007	10	ANTIBODY ARBITRARY CONCENTRATION	EBOV GP binding Ab	<36.11	EU/mL	36.11	194938.88	Q2 SOLUTIONS	ELISA FANG	SERUM
VAC52150EBL2007	10	ANTIBODY ARBITRARY CONCENTRATION	EBOV GP binding Ab	<36.11	EU/mL	36.11	194938.88	Q2 SOLUTIONS	ELISA FANG	SERUM
VAC52150EBL2007	10	ANTIBODY ARBITRARY CONCENTRATION	EBOV GP binding Ab	<36.11	EU/mL	36.11	194938.88	Q2 SOLUTIONS	ELISA FANG	SERUM
VAC52150EBL2007	10	ANTIBODY ARBITRARY CONCENTRATION	EBOV GP binding Ab	<36.11	EU/mL	36.11	194938.88	Q2 SOLUTIONS	ELISA FANG	SERUM
VAC52150EBL2007	10	ANTIBODY ARBITRARY CONCENTRATION	EBOV GP binding Ab	86.57	EU/mL	36.11	194938.88	Q2 SOLUTIONS	ELISA FANG	SERUM
VAC52150EBL2007	10	ANTIBODY ARBITRARY CONCENTRATION	EBOV GP binding Ab	<36.11	EU/mL	36.11	194938.88	Q2 SOLUTIONS	ELISA FANG	SERUM
VAC52150EBL2007	10	ANTIBODY ARBITRARY CONCENTRATION	EBOV GP binding Ab	<36.11	EU/mL	36.11	194938.88	Q2 SOLUTIONS	ELISA FANG	SERUM
VAC52150EBL2007	10	ANTIBODY ARBITRARY CONCENTRATION	EBOV GP binding Ab	<36.11	EU/mL	36.11	194938.88	Q2 SOLUTIONS	ELISA FANG	SERUM
VAC52150EBL2007	10	ANTIBODY ARBITRARY CONCENTRATION	EBOV GP binding Ab	45.83	EU/mL	36.11	194938.88	Q2 SOLUTIONS	ELISA FANG	SERUM
VAC52150EBL2007	10	ANTIBODY ARBITRARY CONCENTRATION	EBOV GP binding Ab	<36.11	EU/mL	36.11	194938.88	Q2 SOLUTIONS	ELISA FANG	SERUM
VAC52150EBL2007	10	ANTIBODY ARBITRARY CONCENTRATION	EBOV GP binding Ab	156.18	EU/mL	36.11	194938.88	Q2 SOLUTIONS	ELISA FANG	SERUM
VAC52150EBL2007	10	ANTIBODY ARBITRARY CONCENTRATION	EBOV GP binding Ab	<36.11	EU/mL	36.11	194938.88	Q2 SOLUTIONS	ELISA FANG	SERUM
VAC52150EBL2007	10	ANTIBODY ARBITRARY CONCENTRATION	EBOV GP binding Ab	<36.11	EU/mL	36.11	194938.88	Q2 SOLUTIONS	ELISA FANG	SERUM
VAC52150EBL2007	10	ANTIBODY ARBITRARY CONCENTRATION	EBOV GP binding Ab	113.19	EU/mL	36.11	194938.88	Q2 SOLUTIONS	ELISA FANG	SERUM
VAC52150EBL2007	10	ANTIBODY ARBITRARY CONCENTRATION	EBOV GP binding Ab	2323.68	EU/mL	36.11	194938.88	Q2 SOLUTIONS	ELISA FANG	SERUM
VAC52150EBL2007	10	ANTIBODY ARBITRARY CONCENTRATION	EBOV GP binding Ab	<36.11	EU/mL	36.11	194938.88	Q2 SOLUTIONS	ELISA FANG	SERUM
VAC52150EBL2007	10	ANTIBODY ARBITRARY CONCENTRATION	EBOV GP binding Ab	316.38	EU/mL	36.11	194938.88	Q2 SOLUTIONS	ELISA FANG	SERUM
VAC52150EBL2007	10	ANTIBODY ARBITRARY CONCENTRATION	EBOV GP binding Ab	<36.11	EU/mL	36.11	194938.88	Q2 SOLUTIONS	ELISA FANG	SERUM
VAC52150EBL2007	10	ANTIBODY ARBITRARY CONCENTRATION	EBOV GP binding Ab	1422.24	EU/mL	36.11	194938.88	Q2 SOLUTIONS	ELISA FANG	SERUM
VAC52150EBL2007	10	ANTIBODY ARBITRARY CONCENTRATION	EBOV GP binding Ab	42.94	EU/mL	36.11	194938.88	Q2 SOLUTIONS	ELISA FANG	SERUM
VAC52150EBL2007	10	ANTIBODY ARBITRARY CONCENTRATION	EBOV GP binding Ab	1026.24	EU/mL	36.11	194938.88	Q2 SOLUTIONS	ELISA FANG	SERUM
VAC52150EBL2007	10	ANTIBODY ARBITRARY CONCENTRATION	EBOV GP binding Ab	101.23	EU/mL	36.11	194938.88	Q2 SOLUTIONS	ELISA FANG	SERUM
VAC52150EBL2007	10	ANTIBODY ARBITRARY CONCENTRATION	EBOV GP binding Ab	382.99	EU/mL	36.11	194938.88	Q2 SOLUTIONS	ELISA FANG	SERUM
VAC52150EBL2007	10	ANTIBODY ARBITRARY CONCENTRATION	EBOV GP binding Ab	<36.11	EU/mL	36.11	194938.88	Q2 SOLUTIONS	ELISA FANG	SERUM
VAC52150EBL2007	10	ANTIBODY ARBITRARY CONCENTRATION	EBOV GP binding Ab	146.09	EU/mL	36.11	194938.88	Q2 SOLUTIONS	ELISA FANG	SERUM
VAC52150EBL2007	10	ANTIBODY ARBITRARY CONCENTRATION	EBOV GP binding Ab	<36.11	EU/mL	36.11	194938.88	Q2 SOLUTIONS	ELISA FANG	SERUM
VAC52150EBL2007	10	ANTIBODY ARBITRARY CONCENTRATION	EBOV GP binding Ab	<36.11	EU/mL	36.11	194938.88	Q2 SOLUTIONS	ELISA FANG	SERUM
VAC52150EBL2007	10	ANTIBODY ARBITRARY CONCENTRATION	EBOV GP binding Ab	82.49	EU/mL	36.11	194938.88	Q2 SOLUTIONS	ELISA FANG	SERUM
VAC52150EBL2007	10	ANTIBODY ARBITRARY CONCENTRATION	EBOV GP binding Ab	188.74	EU/mL	36.11	194938.88	Q2 SOLUTIONS	ELISA FANG	SERUM
VAC52150EBL2007	10	ANTIBODY ARBITRARY CONCENTRATION	EBOV GP binding Ab	376.54	EU/mL	36.11	194938.88	Q2 SOLUTIONS	ELISA FANG	SERUM
VAC52150EBL2007	10	ANTIBODY ARBITRARY CONCENTRATION	EBOV GP binding Ab	<36.11	EU/mL	36.11	194938.88	Q2 SOLUTIONS	ELISA FANG	SERUM
VAC52150EBL2007	10	ANTIBODY ARBITRARY CONCENTRATION	EBOV GP binding Ab	<36.11	EU/mL	36.11	194938.88	Q2 SOLUTIONS	ELISA FANG	SERUM
VAC52150EBL2007	10	ANTIBODY ARBITRARY CONCENTRATION	EBOV GP binding Ab	37.95	EU/mL	36.11	194938.88	Q2 SOLUTIONS	ELISA FANG	SERUM
VAC52150EBL2007	10	ANTIBODY ARBITRARY CONCENTRATION	EBOV GP binding Ab	<36.11	EU/mL	36.11	194938.88	Q2 SOLUTIONS	ELISA FANG	SERUM
VAC52150EBL2007	10	ANTIBODY ARBITRARY CONCENTRATION	EBOV GP binding Ab	310.81	EU/mL	36.11	194938.88	Q2 SOLUTIONS	ELISA FANG	SERUM
VAC52150EBL2007	10	ANTIBODY ARBITRARY CONCENTRATION	EBOV GP binding Ab	45.85	EU/mL	36.11	194938.88	Q2 SOLUTIONS	ELISA FANG	SERUM
VAC52150EBL2007	10	ANTIBODY ARBITRARY CONCENTRATION	EBOV GP binding Ab	<36.11	EU/mL	36.11	194938.88	Q2 SOLUTIONS	ELISA FANG	SERUM
VAC52150EBL2007	10	ANTIBODY ARBITRARY CONCENTRATION	EBOV GP binding Ab	<36.11	EU/mL	36.11	194938.88	Q2 SOLUTIONS	ELISA FANG	SERUM
VAC52150EBL2007	10	ANTIBODY ARBITRARY CONCENTRATION	EBOV GP binding Ab	278.97	EU/mL	36.11	194938.88	Q2 SOLUTIONS	ELISA FANG	SERUM
VAC52150EBL2007	10	ANTIBODY ARBITRARY CONCENTRATION	EBOV GP binding Ab	90.55	EU/mL	36.11	194938.88	Q2 SOLUTIONS	ELISA FANG	SERUM
VAC52150EBL2007	10	ANTIBODY ARBITRARY CONCENTRATION	EBOV GP binding Ab	120.41	EU/mL	36.11	194938.88	Q2 SOLUTIONS	ELISA FANG	SERUM
VAC52150EBL2007	10	ANTIBODY ARBITRARY CONCENTRATION	EBOV GP binding Ab	<36.11	EU/mL	36.11	194938.88	Q2 SOLUTIONS	ELISA FANG	SERUM
VAC52150EBL2007	10	ANTIBODY ARBITRARY CONCENTRATION	EBOV GP binding Ab	42.75	EU/mL	36.11	194938.88	Q2 SOLUTIONS	ELISA FANG	SERUM
VAC52150EBL2007	10	ANTIBODY ARBITRARY CONCENTRATION	EBOV GP binding Ab	151.73	EU/mL	36.11	194938.88	Q2 SOLUTIONS	ELISA FANG	SERUM
VAC52150EBL2007	10	ANTIBODY ARBITRARY CONCENTRATION	EBOV GP binding Ab	157.60	EU/mL	36.11	194938.88	Q2 SOLUTIONS	ELISA FANG	SERUM
VAC52150EBL2007	10	ANTIBODY ARBITRARY CONCENTRATION	EBOV GP binding Ab	<36.11	EU/mL	36.11	194938.88	Q2 SOLUTIONS	ELISA FANG	SERUM
VAC52150EBL2007	10	ANTIBODY ARBITRARY CONCENTRATION	EBOV GP binding Ab	50.97	EU/mL	36.11	194938.88	Q2 SOLUTIONS	ELISA FANG	SERUM
VAC52150EBL2007	10	ANTIBODY ARBITRARY CONCENTRATION	EBOV GP binding Ab	106.98	EU/mL	36.11	194938.88	Q2 SOLUTIONS	ELISA FANG	SERUM
VAC52150EBL2007	10	ANTIBODY ARBITRARY CONCENTRATION	EBOV GP binding Ab	344.18	EU/mL	36.11	194938.88	Q2 SOLUTIONS	ELISA FANG	SERUM
VAC52150EBL2007	10	ANTIBODY ARBITRARY CONCENTRATION	EBOV GP binding Ab	<36.11	EU/mL	36.11	194938.88	Q2 SOLUTIONS	ELISA FANG	SERUM
VAC52150EBL2007	10	ANTIBODY ARBITRARY CONCENTRATION	EBOV GP binding Ab	<36.11	EU/mL	36.11	194938.88	Q2 SOLUTIONS	ELISA FANG	SERUM
VAC52150EBL2007	10	ANTIBODY ARBITRARY CONCENTRATION	EBOV GP binding Ab	<36.11	EU/mL	36.11	194938.88	Q2 SOLUTIONS	ELISA FANG	SERUM
VAC52150EBL2007	10	ANTIBODY ARBITRARY CONCENTRATION	EBOV GP binding Ab	83.80	EU/mL	36.11	194938.88	Q2 SOLUTIONS	ELISA FANG	SERUM
VAC52150EBL2007	10	ANTIBODY ARBITRARY CONCENTRATION	EBOV GP binding Ab	<36.11	EU/mL	36.11	194938.88	Q2 SOLUTIONS	ELISA FANG	SERUM
VAC52150EBL2007	10	ANTIBODY ARBITRARY CONCENTRATION	EBOV GP binding Ab	39.90	EU/mL	36.11	194938.88	Q2 SOLUTIONS	ELISA FANG	SERUM
VAC52150EBL2007	10	ANTIBODY ARBITRARY CONCENTRATION	EBOV GP binding Ab	307.58	EU/mL	36.11	194938.88	Q2 SOLUTIONS	ELISA FANG	SERUM
VAC52150EBL2007	10	ANTIBODY ARBITRARY CONCENTRATION	EBOV GP binding Ab	90.07	EU/mL	36.11	194938.88	Q2 SOLUTIONS	ELISA FANG	SERUM
VAC52150EBL2007	10	ANTIBODY ARBITRARY CONCENTRATION	EBOV GP binding Ab	403.52	EU/mL	36.11	194938.88	Q2 SOLUTIONS	ELISA FANG	SERUM
VAC52150EBL2007	10	ANTIBODY ARBITRARY CONCENTRATION	EBOV GP binding Ab	169.34	EU/mL	36.11	194938.88	Q2 SOLUTIONS	ELISA FANG	SERUM
VAC52150EBL2007	10	ANTIBODY ARBITRARY CONCENTRATION	EBOV GP binding Ab	93.82	EU/mL	36.11	194938.88	Q2 SOLUTIONS	ELISA FANG	SERUM
VAC52150EBL2007	10	ANTIBODY ARBITRARY CONCENTRATION	EBOV GP binding Ab	45.08	EU/mL	36.11	194938.88	Q2 SOLUTIONS	ELISA FANG	SERUM
VAC52150EBL2007	10	ANTIBODY ARBITRARY CONCENTRATION	EBOV GP binding Ab	147.19	EU/mL	36.11	194938.88	Q2 SOLUTIONS	ELISA FANG	SERUM
VAC52150EBL2007	10	ANTIBODY ARBITRARY CONCENTRATION	EBOV GP binding Ab	<36.11	EU/mL	36.11	194938.88	Q2 SOLUTIONS	ELISA FANG	SERUM
VAC52150EBL2007	10	ANTIBODY ARBITRARY CONCENTRATION	EBOV GP binding Ab	173.83	EU/mL	36.11	194938.88	Q2 SOLUTIONS	ELISA FANG	SERUM
VAC52150EBL2007	10	ANTIBODY ARBITRARY CONCENTRATION	EBOV GP binding Ab	60.25	EU/mL	36.11	194938.88	Q2 SOLUTIONS	ELISA FANG	SERUM
VAC52150EBL2007	10	ANTIBODY ARBITRARY CONCENTRATION	EBOV GP binding Ab	132.45	EU/mL	36.11	194938.88	Q2 SOLUTIONS	ELISA FANG	SERUM
VAC52150EBL2007	10	ANTIBODY ARBITRARY CONCENTRATION	EBOV GP binding Ab	<36.11	EU/mL	36.11	194938.88	Q2 SOLUTIONS	ELISA FANG	SERUM
VAC52150EBL2007	10	ANTIBODY ARBITRARY CONCENTRATION	EBOV GP binding Ab	158.43	EU/mL	36.11	194938.88	Q2 SOLUTIONS	ELISA FANG	SERUM
VAC52150EBL2007	10	ANTIBODY ARBITRARY CONCENTRATION	EBOV GP binding Ab	<36.11	EU/mL	36.11	194938.88	Q2 SOLUTIONS	ELISA FANG	SERUM
VAC52150EBL2007	10	ANTIBODY ARBITRARY CONCENTRATION	EBOV GP binding Ab	670.67	EU/mL	36.11	194938.88	Q2 SOLUTIONS	ELISA FANG	SERUM
VAC52150EBL2007	10	ANTIBODY ARBITRARY CONCENTRATION	EBOV GP binding Ab	587.32	EU/mL	36.11	194938.88	Q2 SOLUTIONS	ELISA FANG	SERUM
VAC52150EBL2007	10	ANTIBODY ARBITRARY CONCENTRATION	EBOV GP binding Ab	<36.11	EU/mL	36.11	194938.88	Q2 SOLUTIONS	ELISA FANG	SERUM
VAC52150EBL2007	10	ANTIBODY ARBITRARY CONCENTRATION	EBOV GP binding Ab	<36.11	EU/mL	36.11	194938.88	Q2 SOLUTIONS	ELISA FANG	SERUM
VAC52150EBL2007	10	ANTIBODY ARBITRARY CONCENTRATION	EBOV GP binding Ab	<36.11	EU/mL	36.11	194938.88	Q2 SOLUTIONS	ELISA FANG	SERUM
VAC52150EBL2007	10	ANTIBODY ARBITRARY CONCENTRATION	EBOV GP binding Ab	43.07	EU/mL	36.11	194938.88	Q2 SOLUTIONS	ELISA FANG	SERUM
VAC52150EBL2007	10	ANTIBODY ARBITRARY CONCENTRATION	EBOV GP binding Ab	<36.11	EU/mL	36.11	194938.88	Q2 SOLUTIONS	ELISA FANG	SERUM
VAC52150EBL2007	10	ANTIBODY ARBITRARY CONCENTRATION	EBOV GP binding Ab	<36.11	EU/mL	36.11	194938.88	Q2 SOLUTIONS	ELISA FANG	SERUM
VAC52150EBL2007	10	ANTIBODY ARBITRARY CONCENTRATION	EBOV GP binding Ab	62.94	EU/mL	36.11	194938.88	Q2 SOLUTIONS	ELISA FANG	SERUM
VAC52150EBL2007	10	ANTIBODY ARBITRARY CONCENTRATION	EBOV GP binding Ab	<36.11	EU/mL	36.11	194938.88	Q2 SOLUTIONS	ELISA FANG	SERUM
VAC52150EBL2007	10	ANTIBODY ARBITRARY CONCENTRATION	EBOV GP binding Ab		EU/mL	36.11	194938.88	Q2 SOLUTIONS	ELISA FANG	SERUM
VAC52150EBL2007	10	ANTIBODY ARBITRARY CONCENTRATION	EBOV GP binding Ab	92.13	EU/mL	36.11	194938.88	Q2 SOLUTIONS	ELISA FANG	SERUM
VAC52150EBL2007	10	ANTIBODY ARBITRARY CONCENTRATION	EBOV GP binding Ab	<36.11	EU/mL	36.11	194938.88	Q2 SOLUTIONS	ELISA FANG	SERUM
VAC52150EBL2007	10	ANTIBODY ARBITRARY CONCENTRATION	EBOV GP binding Ab	<36.11	EU/mL	36.11	194938.88	Q2 SOLUTIONS	ELISA FANG	SERUM
VAC52150EBL2007	10	ANTIBODY ARBITRARY CONCENTRATION	EBOV GP binding Ab	85.71	EU/mL	36.11	194938.88	Q2 SOLUTIONS	ELISA FANG	SERUM
VAC52150EBL2007	10	ANTIBODY ARBITRARY CONCENTRATION	EBOV GP binding Ab	<36.11	EU/mL	36.11	194938.88	Q2 SOLUTIONS	ELISA FANG	SERUM
VAC52150EBL2007	10	ANTIBODY ARBITRARY CONCENTRATION	EBOV GP binding Ab	633.31	EU/mL	36.11	194938.88	Q2 SOLUTIONS	ELISA FANG	SERUM
VAC52150EBL2007	10	ANTIBODY ARBITRARY CONCENTRATION	EBOV GP binding Ab	<36.11	EU/mL	36.11	194938.88	Q2 SOLUTIONS	ELISA FANG	SERUM
VAC52150EBL2007	10	ANTIBODY ARBITRARY CONCENTRATION	EBOV GP binding Ab	<36.11	EU/mL	36.11	194938.88	Q2 SOLUTIONS	ELISA FANG	SERUM
VAC52150EBL2007	10	ANTIBODY ARBITRARY CONCENTRATION	EBOV GP binding Ab	<36.11	EU/mL	36.11	194938.88	Q2 SOLUTIONS	ELISA FANG	SERUM
VAC52150EBL2007	10	ANTIBODY ARBITRARY CONCENTRATION	EBOV GP binding Ab	<36.11	EU/mL	36.11	194938.88	Q2 SOLUTIONS	ELISA FANG	SERUM
VAC52150EBL2007	10	ANTIBODY ARBITRARY CONCENTRATION	EBOV GP binding Ab	140.20	EU/mL	36.11	194938.88	Q2 SOLUTIONS	ELISA FANG	SERUM
VAC52150EBL2007	10	ANTIBODY ARBITRARY CONCENTRATION	EBOV GP binding Ab	308.64	EU/mL	36.11	194938.88	Q2 SOLUTIONS	ELISA FANG	SERUM
VAC52150EBL2007	10	ANTIBODY ARBITRARY CONCENTRATION	EBOV GP binding Ab	96.88	EU/mL	36.11	194938.88	Q2 SOLUTIONS	ELISA FANG	SERUM
VAC52150EBL2007	10	ANTIBODY ARBITRARY CONCENTRATION	EBOV GP binding Ab	62.52	EU/mL	36.11	194938.88	Q2 SOLUTIONS	ELISA FANG	SERUM
VAC52150EBL2007	10	ANTIBODY ARBITRARY CONCENTRATION	EBOV GP binding Ab	51.26	EU/mL	36.11	194938.88	Q2 SOLUTIONS	ELISA FANG	SERUM
VAC52150EBL2007	10	ANTIBODY ARBITRARY CONCENTRATION	EBOV GP binding Ab	175.26	EU/mL	36.11	194938.88	Q2 SOLUTIONS	ELISA FANG	SERUM
VAC52150EBL2007	10	ANTIBODY ARBITRARY CONCENTRATION	EBOV GP binding Ab	101.13	EU/mL	36.11	194938.88	Q2 SOLUTIONS	ELISA FANG	SERUM
VAC52150EBL2007	10	ANTIBODY ARBITRARY CONCENTRATION	EBOV GP binding Ab	<36.11	EU/mL	36.11	194938.88	Q2 SOLUTIONS	ELISA FANG	SERUM
VAC52150EBL2007	10	ANTIBODY ARBITRARY CONCENTRATION	EBOV GP binding Ab	<36.11	EU/mL	36.11	194938.88	Q2 SOLUTIONS	ELISA FANG	SERUM
VAC52150EBL2007	10	ANTIBODY ARBITRARY CONCENTRATION	EBOV GP binding Ab	133.24	EU/mL	36.11	194938.88	Q2 SOLUTIONS	ELISA FANG	SERUM
VAC52150EBL2007	10	ANTIBODY ARBITRARY CONCENTRATION	EBOV GP binding Ab	100.29	EU/mL	36.11	194938.88	Q2 SOLUTIONS	ELISA FANG	SERUM
VAC52150EBL2007	10	ANTIBODY ARBITRARY CONCENTRATION	EBOV GP binding Ab	<36.11	EU/mL	36.11	194938.88	Q2 SOLUTIONS	ELISA FANG	SERUM
VAC52150EBL2007	10	ANTIBODY ARBITRARY CONCENTRATION	EBOV GP binding Ab	97.05	EU/mL	36.11	194938.88	Q2 SOLUTIONS	ELISA FANG	SERUM
VAC52150EBL2007	10	ANTIBODY ARBITRARY CONCENTRATION	EBOV GP binding Ab	114.73	EU/mL	36.11	194938.88	Q2 SOLUTIONS	ELISA FANG	SERUM
VAC52150EBL2007	10	ANTIBODY ARBITRARY CONCENTRATION	EBOV GP binding Ab	88.85	EU/mL	36.11	194938.88	Q2 SOLUTIONS	ELISA FANG	SERUM
VAC52150EBL2007	10	ANTIBODY ARBITRARY CONCENTRATION	EBOV GP binding Ab	<36.11	EU/mL	36.11	194938.88	Q2 SOLUTIONS	ELISA FANG	SERUM
