# Supplementary material for: Low seroprevalence of Ebola virus in health care providers in an endemic region (Tshuapa province) of the Democratic Republic of the Congo
Source: PLoS One. 2023 Sep 1;18(9):e0286479. doi: 10.1371/journal.pone.0286479 (PMC10473486; doi:10.1371/journal.pone.0286479)
Supplement: S3 Table — (XLSX) [file pone.0286479.s003.xlsx]

## Sheet: Blad1
STUDYID	ISTEST	ISSPID	ISMETHOD	ISSPEC	ISREFID	VISITNUM	ISORRES	ISORRESU
VAC52150EBL2007	NP.ZEBV.IgG	Test 1	LUMINEX ASSAY	SERUM	AAA-s3	10	7	MFI
VAC52150EBL2007	GP.ZEBV.May.IgG	Test 2	LUMINEX ASSAY	SERUM	AAA-s3	10	40	MFI
VAC52150EBL2007	GP.ZEBV.Kiss.IgG	Test 3	LUMINEX ASSAY	SERUM	AAA-s3	10	47	MFI
VAC52150EBL2007	VP40.ZEBV.IgG	Test 4	LUMINEX ASSAY	SERUM	AAA-s3	10	10	MFI
VAC52150EBL2007	NP.ZEBV.IgG	Test 1	LUMINEX ASSAY	SERUM	AAH-s3	10	49	MFI
VAC52150EBL2007	GP.ZEBV.May.IgG	Test 2	LUMINEX ASSAY	SERUM	AAH-s3	10	497	MFI
VAC52150EBL2007	GP.ZEBV.Kiss.IgG	Test 3	LUMINEX ASSAY	SERUM	AAH-s3	10	552	MFI
VAC52150EBL2007	VP40.ZEBV.IgG	Test 4	LUMINEX ASSAY	SERUM	AAH-s3	10	19	MFI
VAC52150EBL2007	NP.ZEBV.IgG	Test 1	LUMINEX ASSAY	SERUM	AAO-s3	10	1	MFI
VAC52150EBL2007	GP.ZEBV.May.IgG	Test 2	LUMINEX ASSAY	SERUM	AAO-s3	10	64	MFI
VAC52150EBL2007	GP.ZEBV.Kiss.IgG	Test 3	LUMINEX ASSAY	SERUM	AAO-s3	10	20	MFI
VAC52150EBL2007	VP40.ZEBV.IgG	Test 4	LUMINEX ASSAY	SERUM	AAO-s3	10	2	MFI
VAC52150EBL2007	NP.ZEBV.IgG	Test 1	LUMINEX ASSAY	SERUM	AAV-s3	10	2	MFI
VAC52150EBL2007	GP.ZEBV.May.IgG	Test 2	LUMINEX ASSAY	SERUM	AAV-s3	10	16	MFI
VAC52150EBL2007	GP.ZEBV.Kiss.IgG	Test 3	LUMINEX ASSAY	SERUM	AAV-s3	10	15	MFI
VAC52150EBL2007	VP40.ZEBV.IgG	Test 4	LUMINEX ASSAY	SERUM	AAV-s3	10	8.5	MFI
VAC52150EBL2007	NP.ZEBV.IgG	Test 1	LUMINEX ASSAY	SERUM	ABC-s3	10	11	MFI
VAC52150EBL2007	GP.ZEBV.May.IgG	Test 2	LUMINEX ASSAY	SERUM	ABC-s3	10	100	MFI
VAC52150EBL2007	GP.ZEBV.Kiss.IgG	Test 3	LUMINEX ASSAY	SERUM	ABC-s3	10	120	MFI
VAC52150EBL2007	VP40.ZEBV.IgG	Test 4	LUMINEX ASSAY	SERUM	ABC-s3	10	36	MFI
VAC52150EBL2007	NP.ZEBV.IgG	Test 1	LUMINEX ASSAY	SERUM	ABJ-s3	10	29	MFI
VAC52150EBL2007	GP.ZEBV.May.IgG	Test 2	LUMINEX ASSAY	SERUM	ABJ-s3	10	152.5	MFI
VAC52150EBL2007	GP.ZEBV.Kiss.IgG	Test 3	LUMINEX ASSAY	SERUM	ABJ-s3	10	209	MFI
VAC52150EBL2007	VP40.ZEBV.IgG	Test 4	LUMINEX ASSAY	SERUM	ABJ-s3	10	20	MFI
VAC52150EBL2007	NP.ZEBV.IgG	Test 1	LUMINEX ASSAY	SERUM	ABQ-s3	10	7	MFI
VAC52150EBL2007	GP.ZEBV.May.IgG	Test 2	LUMINEX ASSAY	SERUM	ABQ-s3	10	204.5	MFI
VAC52150EBL2007	GP.ZEBV.Kiss.IgG	Test 3	LUMINEX ASSAY	SERUM	ABQ-s3	10	238	MFI
VAC52150EBL2007	VP40.ZEBV.IgG	Test 4	LUMINEX ASSAY	SERUM	ABQ-s3	10	212	MFI
VAC52150EBL2007	NP.ZEBV.IgG	Test 1	LUMINEX ASSAY	SERUM	ABX-s3	10	7	MFI
VAC52150EBL2007	GP.ZEBV.May.IgG	Test 2	LUMINEX ASSAY	SERUM	ABX-s3	10	38	MFI
VAC52150EBL2007	GP.ZEBV.Kiss.IgG	Test 3	LUMINEX ASSAY	SERUM	ABX-s3	10	47	MFI
VAC52150EBL2007	VP40.ZEBV.IgG	Test 4	LUMINEX ASSAY	SERUM	ABX-s3	10	19.5	MFI
VAC52150EBL2007	NP.ZEBV.IgG	Test 1	LUMINEX ASSAY	SERUM	ACE-s3	10	24	MFI
VAC52150EBL2007	GP.ZEBV.May.IgG	Test 2	LUMINEX ASSAY	SERUM	ACE-s3	10	48	MFI
VAC52150EBL2007	GP.ZEBV.Kiss.IgG	Test 3	LUMINEX ASSAY	SERUM	ACE-s3	10	69	MFI
VAC52150EBL2007	VP40.ZEBV.IgG	Test 4	LUMINEX ASSAY	SERUM	ACE-s3	10	19	MFI
VAC52150EBL2007	NP.ZEBV.IgG	Test 1	LUMINEX ASSAY	SERUM	ACL-s3	10	25	MFI
VAC52150EBL2007	GP.ZEBV.May.IgG	Test 2	LUMINEX ASSAY	SERUM	ACL-s3	10	168	MFI
VAC52150EBL2007	GP.ZEBV.Kiss.IgG	Test 3	LUMINEX ASSAY	SERUM	ACL-s3	10	173	MFI
VAC52150EBL2007	VP40.ZEBV.IgG	Test 4	LUMINEX ASSAY	SERUM	ACL-s3	10	70	MFI
VAC52150EBL2007	NP.ZEBV.IgG	Test 1	LUMINEX ASSAY	SERUM	ACS-s3	10	3	MFI
VAC52150EBL2007	GP.ZEBV.May.IgG	Test 2	LUMINEX ASSAY	SERUM	ACS-s3	10	312	MFI
VAC52150EBL2007	GP.ZEBV.Kiss.IgG	Test 3	LUMINEX ASSAY	SERUM	ACS-s3	10	363.5	MFI
VAC52150EBL2007	VP40.ZEBV.IgG	Test 4	LUMINEX ASSAY	SERUM	ACS-s3	10	112	MFI
VAC52150EBL2007	NP.ZEBV.IgG	Test 1	LUMINEX ASSAY	SERUM	ACZ-s3	10	10	MFI
VAC52150EBL2007	GP.ZEBV.May.IgG	Test 2	LUMINEX ASSAY	SERUM	ACZ-s3	10	3	MFI
VAC52150EBL2007	GP.ZEBV.Kiss.IgG	Test 3	LUMINEX ASSAY	SERUM	ACZ-s3	10	6	MFI
VAC52150EBL2007	VP40.ZEBV.IgG	Test 4	LUMINEX ASSAY	SERUM	ACZ-s3	10	17	MFI
VAC52150EBL2007	NP.ZEBV.IgG	Test 1	LUMINEX ASSAY	SERUM	ADG-s3	10	10	MFI
VAC52150EBL2007	GP.ZEBV.May.IgG	Test 2	LUMINEX ASSAY	SERUM	ADG-s3	10	39	MFI
VAC52150EBL2007	GP.ZEBV.Kiss.IgG	Test 3	LUMINEX ASSAY	SERUM	ADG-s3	10	111	MFI
VAC52150EBL2007	VP40.ZEBV.IgG	Test 4	LUMINEX ASSAY	SERUM	ADG-s3	10	11	MFI
VAC52150EBL2007	NP.ZEBV.IgG	Test 1	LUMINEX ASSAY	SERUM	ADN-s3	10	47.5	MFI
VAC52150EBL2007	GP.ZEBV.May.IgG	Test 2	LUMINEX ASSAY	SERUM	ADN-s3	10	28.5	MFI
VAC52150EBL2007	GP.ZEBV.Kiss.IgG	Test 3	LUMINEX ASSAY	SERUM	ADN-s3	10	23	MFI
VAC52150EBL2007	VP40.ZEBV.IgG	Test 4	LUMINEX ASSAY	SERUM	ADN-s3	10	11	MFI
VAC52150EBL2007	NP.ZEBV.IgG	Test 1	LUMINEX ASSAY	SERUM	ADU-s3	10	10	MFI
VAC52150EBL2007	GP.ZEBV.May.IgG	Test 2	LUMINEX ASSAY	SERUM	ADU-s3	10	3	MFI
VAC52150EBL2007	GP.ZEBV.Kiss.IgG	Test 3	LUMINEX ASSAY	SERUM	ADU-s3	10	5	MFI
VAC52150EBL2007	VP40.ZEBV.IgG	Test 4	LUMINEX ASSAY	SERUM	ADU-s3	10	23	MFI
VAC52150EBL2007	NP.ZEBV.IgG	Test 1	LUMINEX ASSAY	SERUM	AEB-s3	10	5	MFI
VAC52150EBL2007	GP.ZEBV.May.IgG	Test 2	LUMINEX ASSAY	SERUM	AEB-s3	10	321	MFI
VAC52150EBL2007	GP.ZEBV.Kiss.IgG	Test 3	LUMINEX ASSAY	SERUM	AEB-s3	10	380	MFI
VAC52150EBL2007	VP40.ZEBV.IgG	Test 4	LUMINEX ASSAY	SERUM	AEB-s3	10	31	MFI
VAC52150EBL2007	NP.ZEBV.IgG	Test 1	LUMINEX ASSAY	SERUM	AEI-s3	10	6	MFI
VAC52150EBL2007	GP.ZEBV.May.IgG	Test 2	LUMINEX ASSAY	SERUM	AEI-s3	10	12	MFI
VAC52150EBL2007	GP.ZEBV.Kiss.IgG	Test 3	LUMINEX ASSAY	SERUM	AEI-s3	10	12	MFI
VAC52150EBL2007	VP40.ZEBV.IgG	Test 4	LUMINEX ASSAY	SERUM	AEI-s3	10	252	MFI
VAC52150EBL2007	NP.ZEBV.IgG	Test 1	LUMINEX ASSAY	SERUM	AEP-s3	10	3	MFI
VAC52150EBL2007	GP.ZEBV.May.IgG	Test 2	LUMINEX ASSAY	SERUM	AEP-s3	10	23	MFI
VAC52150EBL2007	GP.ZEBV.Kiss.IgG	Test 3	LUMINEX ASSAY	SERUM	AEP-s3	10	32	MFI
VAC52150EBL2007	VP40.ZEBV.IgG	Test 4	LUMINEX ASSAY	SERUM	AEP-s3	10	224	MFI
VAC52150EBL2007	NP.ZEBV.IgG	Test 1	LUMINEX ASSAY	SERUM	AEW-s3	10	16	MFI
VAC52150EBL2007	GP.ZEBV.May.IgG	Test 2	LUMINEX ASSAY	SERUM	AEW-s3	10	252	MFI
VAC52150EBL2007	GP.ZEBV.Kiss.IgG	Test 3	LUMINEX ASSAY	SERUM	AEW-s3	10	288	MFI
VAC52150EBL2007	VP40.ZEBV.IgG	Test 4	LUMINEX ASSAY	SERUM	AEW-s3	10	10	MFI
VAC52150EBL2007	NP.ZEBV.IgG	Test 1	LUMINEX ASSAY	SERUM	AFD-s3	10	3	MFI
VAC52150EBL2007	GP.ZEBV.May.IgG	Test 2	LUMINEX ASSAY	SERUM	AFD-s3	10	1629	MFI
VAC52150EBL2007	GP.ZEBV.Kiss.IgG	Test 3	LUMINEX ASSAY	SERUM	AFD-s3	10	1105.5	MFI
VAC52150EBL2007	VP40.ZEBV.IgG	Test 4	LUMINEX ASSAY	SERUM	AFD-s3	10	70	MFI
VAC52150EBL2007	NP.ZEBV.IgG	Test 1	LUMINEX ASSAY	SERUM	AFK-s3	10	4.5	MFI
VAC52150EBL2007	GP.ZEBV.May.IgG	Test 2	LUMINEX ASSAY	SERUM	AFK-s3	10	103	MFI
VAC52150EBL2007	GP.ZEBV.Kiss.IgG	Test 3	LUMINEX ASSAY	SERUM	AFK-s3	10	92	MFI
VAC52150EBL2007	VP40.ZEBV.IgG	Test 4	LUMINEX ASSAY	SERUM	AFK-s3	10	32	MFI
VAC52150EBL2007	NP.ZEBV.IgG	Test 1	LUMINEX ASSAY	SERUM	AFR-s3	10	6	MFI
VAC52150EBL2007	GP.ZEBV.May.IgG	Test 2	LUMINEX ASSAY	SERUM	AFR-s3	10	100	MFI
VAC52150EBL2007	GP.ZEBV.Kiss.IgG	Test 3	LUMINEX ASSAY	SERUM	AFR-s3	10	97	MFI
VAC52150EBL2007	VP40.ZEBV.IgG	Test 4	LUMINEX ASSAY	SERUM	AFR-s3	10	13	MFI
VAC52150EBL2007	NP.ZEBV.IgG	Test 1	LUMINEX ASSAY	SERUM	AFY-s3	10	8	MFI
VAC52150EBL2007	GP.ZEBV.May.IgG	Test 2	LUMINEX ASSAY	SERUM	AFY-s3	10	37	MFI
VAC52150EBL2007	GP.ZEBV.Kiss.IgG	Test 3	LUMINEX ASSAY	SERUM	AFY-s3	10	56	MFI
VAC52150EBL2007	VP40.ZEBV.IgG	Test 4	LUMINEX ASSAY	SERUM	AFY-s3	10	22	MFI
VAC52150EBL2007	NP.ZEBV.IgG	Test 1	LUMINEX ASSAY	SERUM	AGF-s3	10	39.5	MFI
VAC52150EBL2007	GP.ZEBV.May.IgG	Test 2	LUMINEX ASSAY	SERUM	AGF-s3	10	93	MFI
VAC52150EBL2007	GP.ZEBV.Kiss.IgG	Test 3	LUMINEX ASSAY	SERUM	AGF-s3	10	142	MFI
VAC52150EBL2007	VP40.ZEBV.IgG	Test 4	LUMINEX ASSAY	SERUM	AGF-s3	10	18	MFI
VAC52150EBL2007	NP.ZEBV.IgG	Test 1	LUMINEX ASSAY	SERUM	AGM-s3	10	28	MFI
VAC52150EBL2007	GP.ZEBV.May.IgG	Test 2	LUMINEX ASSAY	SERUM	AGM-s3	10	28	MFI
VAC52150EBL2007	GP.ZEBV.Kiss.IgG	Test 3	LUMINEX ASSAY	SERUM	AGM-s3	10	108	MFI
VAC52150EBL2007	VP40.ZEBV.IgG	Test 4	LUMINEX ASSAY	SERUM	AGM-s3	10	111.5	MFI
VAC52150EBL2007	NP.ZEBV.IgG	Test 1	LUMINEX ASSAY	SERUM	AGT-s3	10	520	MFI
VAC52150EBL2007	GP.ZEBV.May.IgG	Test 2	LUMINEX ASSAY	SERUM	AGT-s3	10	11	MFI
VAC52150EBL2007	GP.ZEBV.Kiss.IgG	Test 3	LUMINEX ASSAY	SERUM	AGT-s3	10	5	MFI
VAC52150EBL2007	VP40.ZEBV.IgG	Test 4	LUMINEX ASSAY	SERUM	AGT-s3	10	14	MFI
VAC52150EBL2007	NP.ZEBV.IgG	Test 1	LUMINEX ASSAY	SERUM	AHA-s3	10	0	MFI
VAC52150EBL2007	GP.ZEBV.May.IgG	Test 2	LUMINEX ASSAY	SERUM	AHA-s3	10	180.5	MFI
VAC52150EBL2007	GP.ZEBV.Kiss.IgG	Test 3	LUMINEX ASSAY	SERUM	AHA-s3	10	94	MFI
VAC52150EBL2007	VP40.ZEBV.IgG	Test 4	LUMINEX ASSAY	SERUM	AHA-s3	10	9	MFI
VAC52150EBL2007	NP.ZEBV.IgG	Test 1	LUMINEX ASSAY	SERUM	AHH-s3	10	12	MFI
VAC52150EBL2007	GP.ZEBV.May.IgG	Test 2	LUMINEX ASSAY	SERUM	AHH-s3	10	37	MFI
VAC52150EBL2007	GP.ZEBV.Kiss.IgG	Test 3	LUMINEX ASSAY	SERUM	AHH-s3	10	94	MFI
VAC52150EBL2007	VP40.ZEBV.IgG	Test 4	LUMINEX ASSAY	SERUM	AHH-s3	10	9	MFI
VAC52150EBL2007	NP.ZEBV.IgG	Test 1	LUMINEX ASSAY	SERUM	AHO-s3	10	32	MFI
VAC52150EBL2007	GP.ZEBV.May.IgG	Test 2	LUMINEX ASSAY	SERUM	AHO-s3	10	99	MFI
VAC52150EBL2007	GP.ZEBV.Kiss.IgG	Test 3	LUMINEX ASSAY	SERUM	AHO-s3	10	111.5	MFI
VAC52150EBL2007	VP40.ZEBV.IgG	Test 4	LUMINEX ASSAY	SERUM	AHO-s3	10	788	MFI
VAC52150EBL2007	NP.ZEBV.IgG	Test 1	LUMINEX ASSAY	SERUM	AHV-s3	10	1	MFI
VAC52150EBL2007	GP.ZEBV.May.IgG	Test 2	LUMINEX ASSAY	SERUM	AHV-s3	10	166	MFI
VAC52150EBL2007	GP.ZEBV.Kiss.IgG	Test 3	LUMINEX ASSAY	SERUM	AHV-s3	10	181	MFI
VAC52150EBL2007	VP40.ZEBV.IgG	Test 4	LUMINEX ASSAY	SERUM	AHV-s3	10	12	MFI
VAC52150EBL2007	NP.ZEBV.IgG	Test 1	LUMINEX ASSAY	SERUM	AIC-s3	10	16	MFI
VAC52150EBL2007	GP.ZEBV.May.IgG	Test 2	LUMINEX ASSAY	SERUM	AIC-s3	10	223	MFI
VAC52150EBL2007	GP.ZEBV.Kiss.IgG	Test 3	LUMINEX ASSAY	SERUM	AIC-s3	10	227	MFI
VAC52150EBL2007	VP40.ZEBV.IgG	Test 4	LUMINEX ASSAY	SERUM	AIC-s3	10	16	MFI
VAC52150EBL2007	NP.ZEBV.IgG	Test 1	LUMINEX ASSAY	SERUM	AIJ-s3	10	1	MFI
VAC52150EBL2007	GP.ZEBV.May.IgG	Test 2	LUMINEX ASSAY	SERUM	AIJ-s3	10	24	MFI
VAC52150EBL2007	GP.ZEBV.Kiss.IgG	Test 3	LUMINEX ASSAY	SERUM	AIJ-s3	10	31	MFI
VAC52150EBL2007	VP40.ZEBV.IgG	Test 4	LUMINEX ASSAY	SERUM	AIJ-s3	10	15	MFI
VAC52150EBL2007	NP.ZEBV.IgG	Test 1	LUMINEX ASSAY	SERUM	AIQ-s3	10	215.5	MFI
VAC52150EBL2007	GP.ZEBV.May.IgG	Test 2	LUMINEX ASSAY	SERUM	AIQ-s3	10	15	MFI
VAC52150EBL2007	GP.ZEBV.Kiss.IgG	Test 3	LUMINEX ASSAY	SERUM	AIQ-s3	10	15	MFI
VAC52150EBL2007	VP40.ZEBV.IgG	Test 4	LUMINEX ASSAY	SERUM	AIQ-s3	10	22	MFI
VAC52150EBL2007	NP.ZEBV.IgG	Test 1	LUMINEX ASSAY	SERUM	AIX-s3	10	3	MFI
VAC52150EBL2007	GP.ZEBV.May.IgG	Test 2	LUMINEX ASSAY	SERUM	AIX-s3	10	35	MFI
VAC52150EBL2007	GP.ZEBV.Kiss.IgG	Test 3	LUMINEX ASSAY	SERUM	AIX-s3	10	29	MFI
VAC52150EBL2007	VP40.ZEBV.IgG	Test 4	LUMINEX ASSAY	SERUM	AIX-s3	10	376	MFI
VAC52150EBL2007	NP.ZEBV.IgG	Test 1	LUMINEX ASSAY	SERUM	AJE-s3	10	9	MFI
VAC52150EBL2007	GP.ZEBV.May.IgG	Test 2	LUMINEX ASSAY	SERUM	AJE-s3	10	289	MFI
VAC52150EBL2007	GP.ZEBV.Kiss.IgG	Test 3	LUMINEX ASSAY	SERUM	AJE-s3	10	392	MFI
VAC52150EBL2007	VP40.ZEBV.IgG	Test 4	LUMINEX ASSAY	SERUM	AJE-s3	10	37	MFI
VAC52150EBL2007	NP.ZEBV.IgG	Test 1	LUMINEX ASSAY	SERUM	AJL-s3	10	187	MFI
VAC52150EBL2007	GP.ZEBV.May.IgG	Test 2	LUMINEX ASSAY	SERUM	AJL-s3	10	138	MFI
VAC52150EBL2007	GP.ZEBV.Kiss.IgG	Test 3	LUMINEX ASSAY	SERUM	AJL-s3	10	156	MFI
VAC52150EBL2007	VP40.ZEBV.IgG	Test 4	LUMINEX ASSAY	SERUM	AJL-s3	10	518	MFI
VAC52150EBL2007	NP.ZEBV.IgG	Test 1	LUMINEX ASSAY	SERUM	AJS-s3	10	10	MFI
VAC52150EBL2007	GP.ZEBV.May.IgG	Test 2	LUMINEX ASSAY	SERUM	AJS-s3	10	209	MFI
VAC52150EBL2007	GP.ZEBV.Kiss.IgG	Test 3	LUMINEX ASSAY	SERUM	AJS-s3	10	203	MFI
VAC52150EBL2007	VP40.ZEBV.IgG	Test 4	LUMINEX ASSAY	SERUM	AJS-s3	10	59	MFI
VAC52150EBL2007	NP.ZEBV.IgG	Test 1	LUMINEX ASSAY	SERUM	AJZ-s3	10	17	MFI
VAC52150EBL2007	GP.ZEBV.May.IgG	Test 2	LUMINEX ASSAY	SERUM	AJZ-s3	10	22	MFI
VAC52150EBL2007	GP.ZEBV.Kiss.IgG	Test 3	LUMINEX ASSAY	SERUM	AJZ-s3	10	21	MFI
VAC52150EBL2007	VP40.ZEBV.IgG	Test 4	LUMINEX ASSAY	SERUM	AJZ-s3	10	1734	MFI
VAC52150EBL2007	NP.ZEBV.IgG	Test 1	LUMINEX ASSAY	SERUM	AKG-s3	10	12	MFI
VAC52150EBL2007	GP.ZEBV.May.IgG	Test 2	LUMINEX ASSAY	SERUM	AKG-s3	10	239.5	MFI
VAC52150EBL2007	GP.ZEBV.Kiss.IgG	Test 3	LUMINEX ASSAY	SERUM	AKG-s3	10	289	MFI
VAC52150EBL2007	VP40.ZEBV.IgG	Test 4	LUMINEX ASSAY	SERUM	AKG-s3	10	178	MFI
VAC52150EBL2007	NP.ZEBV.IgG	Test 1	LUMINEX ASSAY	SERUM	AKN-s3	10	5	MFI
VAC52150EBL2007	GP.ZEBV.May.IgG	Test 2	LUMINEX ASSAY	SERUM	AKN-s3	10	74	MFI
VAC52150EBL2007	GP.ZEBV.Kiss.IgG	Test 3	LUMINEX ASSAY	SERUM	AKN-s3	10	90	MFI
VAC52150EBL2007	VP40.ZEBV.IgG	Test 4	LUMINEX ASSAY	SERUM	AKN-s3	10	99	MFI
VAC52150EBL2007	NP.ZEBV.IgG	Test 1	LUMINEX ASSAY	SERUM	AKU-s3	10	2	MFI
VAC52150EBL2007	GP.ZEBV.May.IgG	Test 2	LUMINEX ASSAY	SERUM	AKU-s3	10	12	MFI
VAC52150EBL2007	GP.ZEBV.Kiss.IgG	Test 3	LUMINEX ASSAY	SERUM	AKU-s3	10	11	MFI
VAC52150EBL2007	VP40.ZEBV.IgG	Test 4	LUMINEX ASSAY	SERUM	AKU-s3	10	7	MFI
VAC52150EBL2007	NP.ZEBV.IgG	Test 1	LUMINEX ASSAY	SERUM	ALB-s3	10	12	MFI
VAC52150EBL2007	GP.ZEBV.May.IgG	Test 2	LUMINEX ASSAY	SERUM	ALB-s3	10	146	MFI
VAC52150EBL2007	GP.ZEBV.Kiss.IgG	Test 3	LUMINEX ASSAY	SERUM	ALB-s3	10	129.5	MFI
VAC52150EBL2007	VP40.ZEBV.IgG	Test 4	LUMINEX ASSAY	SERUM	ALB-s3	10	17	MFI
VAC52150EBL2007	NP.ZEBV.IgG	Test 1	LUMINEX ASSAY	SERUM	ALI-s3	10	52	MFI
VAC52150EBL2007	GP.ZEBV.May.IgG	Test 2	LUMINEX ASSAY	SERUM	ALI-s3	10	33	MFI
VAC52150EBL2007	GP.ZEBV.Kiss.IgG	Test 3	LUMINEX ASSAY	SERUM	ALI-s3	10	41.5	MFI
VAC52150EBL2007	VP40.ZEBV.IgG	Test 4	LUMINEX ASSAY	SERUM	ALI-s3	10	32	MFI
VAC52150EBL2007	NP.ZEBV.IgG	Test 1	LUMINEX ASSAY	SERUM	ALP-s3	10	1	MFI
VAC52150EBL2007	GP.ZEBV.May.IgG	Test 2	LUMINEX ASSAY	SERUM	ALP-s3	10	83	MFI
VAC52150EBL2007	GP.ZEBV.Kiss.IgG	Test 3	LUMINEX ASSAY	SERUM	ALP-s3	10	108	MFI
VAC52150EBL2007	VP40.ZEBV.IgG	Test 4	LUMINEX ASSAY	SERUM	ALP-s3	10	11	MFI
VAC52150EBL2007	NP.ZEBV.IgG	Test 1	LUMINEX ASSAY	SERUM	ALW-s3	10	36	MFI
VAC52150EBL2007	GP.ZEBV.May.IgG	Test 2	LUMINEX ASSAY	SERUM	ALW-s3	10	309	MFI
VAC52150EBL2007	GP.ZEBV.Kiss.IgG	Test 3	LUMINEX ASSAY	SERUM	ALW-s3	10	347.5	MFI
VAC52150EBL2007	VP40.ZEBV.IgG	Test 4	LUMINEX ASSAY	SERUM	ALW-s3	10	17	MFI
VAC52150EBL2007	NP.ZEBV.IgG	Test 1	LUMINEX ASSAY	SERUM	AMD-s3	10	8	MFI
VAC52150EBL2007	GP.ZEBV.May.IgG	Test 2	LUMINEX ASSAY	SERUM	AMD-s3	10	105	MFI
VAC52150EBL2007	GP.ZEBV.Kiss.IgG	Test 3	LUMINEX ASSAY	SERUM	AMD-s3	10	125	MFI
VAC52150EBL2007	VP40.ZEBV.IgG	Test 4	LUMINEX ASSAY	SERUM	AMD-s3	10	13	MFI
VAC52150EBL2007	NP.ZEBV.IgG	Test 1	LUMINEX ASSAY	SERUM	AMK-s3	10	8	MFI
VAC52150EBL2007	GP.ZEBV.May.IgG	Test 2	LUMINEX ASSAY	SERUM	AMK-s3	10	152	MFI
VAC52150EBL2007	GP.ZEBV.Kiss.IgG	Test 3	LUMINEX ASSAY	SERUM	AMK-s3	10	200	MFI
VAC52150EBL2007	VP40.ZEBV.IgG	Test 4	LUMINEX ASSAY	SERUM	AMK-s3	10	61	MFI
VAC52150EBL2007	NP.ZEBV.IgG	Test 1	LUMINEX ASSAY	SERUM	AMY-s3	10	0	MFI
VAC52150EBL2007	GP.ZEBV.May.IgG	Test 2	LUMINEX ASSAY	SERUM	AMY-s3	10	111	MFI
VAC52150EBL2007	GP.ZEBV.Kiss.IgG	Test 3	LUMINEX ASSAY	SERUM	AMY-s3	10	135	MFI
VAC52150EBL2007	VP40.ZEBV.IgG	Test 4	LUMINEX ASSAY	SERUM	AMY-s3	10	548	MFI
VAC52150EBL2007	NP.ZEBV.IgG	Test 1	LUMINEX ASSAY	SERUM	ANF-s3	10	2	MFI
VAC52150EBL2007	GP.ZEBV.May.IgG	Test 2	LUMINEX ASSAY	SERUM	ANF-s3	10	40	MFI
VAC52150EBL2007	GP.ZEBV.Kiss.IgG	Test 3	LUMINEX ASSAY	SERUM	ANF-s3	10	53	MFI
VAC52150EBL2007	VP40.ZEBV.IgG	Test 4	LUMINEX ASSAY	SERUM	ANF-s3	10	6	MFI
VAC52150EBL2007	NP.ZEBV.IgG	Test 1	LUMINEX ASSAY	SERUM	ANM-s3	10	27	MFI
VAC52150EBL2007	GP.ZEBV.May.IgG	Test 2	LUMINEX ASSAY	SERUM	ANM-s3	10	42	MFI
VAC52150EBL2007	GP.ZEBV.Kiss.IgG	Test 3	LUMINEX ASSAY	SERUM	ANM-s3	10	20	MFI
VAC52150EBL2007	VP40.ZEBV.IgG	Test 4	LUMINEX ASSAY	SERUM	ANM-s3	10	12	MFI
VAC52150EBL2007	NP.ZEBV.IgG	Test 1	LUMINEX ASSAY	SERUM	ANT-s3	10	2	MFI
VAC52150EBL2007	GP.ZEBV.May.IgG	Test 2	LUMINEX ASSAY	SERUM	ANT-s3	10	31	MFI
VAC52150EBL2007	GP.ZEBV.Kiss.IgG	Test 3	LUMINEX ASSAY	SERUM	ANT-s3	10	82	MFI
VAC52150EBL2007	VP40.ZEBV.IgG	Test 4	LUMINEX ASSAY	SERUM	ANT-s3	10	12	MFI
VAC52150EBL2007	NP.ZEBV.IgG	Test 1	LUMINEX ASSAY	SERUM	AOA-s3	10	4	MFI
VAC52150EBL2007	GP.ZEBV.May.IgG	Test 2	LUMINEX ASSAY	SERUM	AOA-s3	10	82	MFI
VAC52150EBL2007	GP.ZEBV.Kiss.IgG	Test 3	LUMINEX ASSAY	SERUM	AOA-s3	10	102	MFI
VAC52150EBL2007	VP40.ZEBV.IgG	Test 4	LUMINEX ASSAY	SERUM	AOA-s3	10	128	MFI
VAC52150EBL2007	NP.ZEBV.IgG	Test 1	LUMINEX ASSAY	SERUM	AOH-s3	10	5	MFI
VAC52150EBL2007	GP.ZEBV.May.IgG	Test 2	LUMINEX ASSAY	SERUM	AOH-s3	10	3	MFI
VAC52150EBL2007	GP.ZEBV.Kiss.IgG	Test 3	LUMINEX ASSAY	SERUM	AOH-s3	10	3	MFI
VAC52150EBL2007	VP40.ZEBV.IgG	Test 4	LUMINEX ASSAY	SERUM	AOH-s3	10	472.5	MFI
VAC52150EBL2007	NP.ZEBV.IgG	Test 1	LUMINEX ASSAY	SERUM	AOO-s3	10	0	MFI
VAC52150EBL2007	GP.ZEBV.May.IgG	Test 2	LUMINEX ASSAY	SERUM	AOO-s3	10	8	MFI
VAC52150EBL2007	GP.ZEBV.Kiss.IgG	Test 3	LUMINEX ASSAY	SERUM	AOO-s3	10	12	MFI
VAC52150EBL2007	VP40.ZEBV.IgG	Test 4	LUMINEX ASSAY	SERUM	AOO-s3	10	10	MFI
VAC52150EBL2007	NP.ZEBV.IgG	Test 1	LUMINEX ASSAY	SERUM	AOV-s3	10	3	MFI
VAC52150EBL2007	GP.ZEBV.May.IgG	Test 2	LUMINEX ASSAY	SERUM	AOV-s3	10	67	MFI
VAC52150EBL2007	GP.ZEBV.Kiss.IgG	Test 3	LUMINEX ASSAY	SERUM	AOV-s3	10	118	MFI
VAC52150EBL2007	VP40.ZEBV.IgG	Test 4	LUMINEX ASSAY	SERUM	AOV-s3	10	3	MFI
VAC52150EBL2007	NP.ZEBV.IgG	Test 1	LUMINEX ASSAY	SERUM	APC-s3	10	2	MFI
VAC52150EBL2007	GP.ZEBV.May.IgG	Test 2	LUMINEX ASSAY	SERUM	APC-s3	10	5	MFI
VAC52150EBL2007	GP.ZEBV.Kiss.IgG	Test 3	LUMINEX ASSAY	SERUM	APC-s3	10	11	MFI
VAC52150EBL2007	VP40.ZEBV.IgG	Test 4	LUMINEX ASSAY	SERUM	APC-s3	10	11	MFI
VAC52150EBL2007	NP.ZEBV.IgG	Test 1	LUMINEX ASSAY	SERUM	APJ-s3	10	15	MFI
VAC52150EBL2007	GP.ZEBV.May.IgG	Test 2	LUMINEX ASSAY	SERUM	APJ-s3	10	5	MFI
VAC52150EBL2007	GP.ZEBV.Kiss.IgG	Test 3	LUMINEX ASSAY	SERUM	APJ-s3	10	25	MFI
VAC52150EBL2007	VP40.ZEBV.IgG	Test 4	LUMINEX ASSAY	SERUM	APJ-s3	10	12	MFI
VAC52150EBL2007	NP.ZEBV.IgG	Test 1	LUMINEX ASSAY	SERUM	APQ-s3	10	3	MFI
VAC52150EBL2007	GP.ZEBV.May.IgG	Test 2	LUMINEX ASSAY	SERUM	APQ-s3	10	26	MFI
VAC52150EBL2007	GP.ZEBV.Kiss.IgG	Test 3	LUMINEX ASSAY	SERUM	APQ-s3	10	76	MFI
VAC52150EBL2007	VP40.ZEBV.IgG	Test 4	LUMINEX ASSAY	SERUM	APQ-s3	10	7	MFI
VAC52150EBL2007	NP.ZEBV.IgG	Test 1	LUMINEX ASSAY	SERUM	APX-s3	10	2	MFI
VAC52150EBL2007	GP.ZEBV.May.IgG	Test 2	LUMINEX ASSAY	SERUM	APX-s3	10	1	MFI
VAC52150EBL2007	GP.ZEBV.Kiss.IgG	Test 3	LUMINEX ASSAY	SERUM	APX-s3	10	2	MFI
VAC52150EBL2007	VP40.ZEBV.IgG	Test 4	LUMINEX ASSAY	SERUM	APX-s3	10	3	MFI
VAC52150EBL2007	NP.ZEBV.IgG	Test 1	LUMINEX ASSAY	SERUM	AQE-s3	10	15	MFI
VAC52150EBL2007	GP.ZEBV.May.IgG	Test 2	LUMINEX ASSAY	SERUM	AQE-s3	10	37.5	MFI
VAC52150EBL2007	GP.ZEBV.Kiss.IgG	Test 3	LUMINEX ASSAY	SERUM	AQE-s3	10	85	MFI
VAC52150EBL2007	VP40.ZEBV.IgG	Test 4	LUMINEX ASSAY	SERUM	AQE-s3	10	39	MFI
VAC52150EBL2007	NP.ZEBV.IgG	Test 1	LUMINEX ASSAY	SERUM	AQL-s3	10	8	MFI
VAC52150EBL2007	GP.ZEBV.May.IgG	Test 2	LUMINEX ASSAY	SERUM	AQL-s3	10	892	MFI
VAC52150EBL2007	GP.ZEBV.Kiss.IgG	Test 3	LUMINEX ASSAY	SERUM	AQL-s3	10	1103	MFI
VAC52150EBL2007	VP40.ZEBV.IgG	Test 4	LUMINEX ASSAY	SERUM	AQL-s3	10	27	MFI
VAC52150EBL2007	NP.ZEBV.IgG	Test 1	LUMINEX ASSAY	SERUM	AQS-s3	10	8	MFI
VAC52150EBL2007	GP.ZEBV.May.IgG	Test 2	LUMINEX ASSAY	SERUM	AQS-s3	10	180	MFI
VAC52150EBL2007	GP.ZEBV.Kiss.IgG	Test 3	LUMINEX ASSAY	SERUM	AQS-s3	10	220	MFI
VAC52150EBL2007	VP40.ZEBV.IgG	Test 4	LUMINEX ASSAY	SERUM	AQS-s3	10	23.5	MFI
VAC52150EBL2007	NP.ZEBV.IgG	Test 1	LUMINEX ASSAY	SERUM	ARG-s3	10	3	MFI
VAC52150EBL2007	GP.ZEBV.May.IgG	Test 2	LUMINEX ASSAY	SERUM	ARG-s3	10	11	MFI
VAC52150EBL2007	GP.ZEBV.Kiss.IgG	Test 3	LUMINEX ASSAY	SERUM	ARG-s3	10	11	MFI
VAC52150EBL2007	VP40.ZEBV.IgG	Test 4	LUMINEX ASSAY	SERUM	ARG-s3	10	24	MFI
VAC52150EBL2007	NP.ZEBV.IgG	Test 1	LUMINEX ASSAY	SERUM	ARN-s3	10	7	MFI
VAC52150EBL2007	GP.ZEBV.May.IgG	Test 2	LUMINEX ASSAY	SERUM	ARN-s3	10	34	MFI
VAC52150EBL2007	GP.ZEBV.Kiss.IgG	Test 3	LUMINEX ASSAY	SERUM	ARN-s3	10	45	MFI
VAC52150EBL2007	VP40.ZEBV.IgG	Test 4	LUMINEX ASSAY	SERUM	ARN-s3	10	33	MFI
VAC52150EBL2007	NP.ZEBV.IgG	Test 1	LUMINEX ASSAY	SERUM	ARU-s3	10	4	MFI
VAC52150EBL2007	GP.ZEBV.May.IgG	Test 2	LUMINEX ASSAY	SERUM	ARU-s3	10	30	MFI
VAC52150EBL2007	GP.ZEBV.Kiss.IgG	Test 3	LUMINEX ASSAY	SERUM	ARU-s3	10	26	MFI
VAC52150EBL2007	VP40.ZEBV.IgG	Test 4	LUMINEX ASSAY	SERUM	ARU-s3	10	32	MFI
VAC52150EBL2007	NP.ZEBV.IgG	Test 1	LUMINEX ASSAY	SERUM	ASB-s3	10	15	MFI
VAC52150EBL2007	GP.ZEBV.May.IgG	Test 2	LUMINEX ASSAY	SERUM	ASB-s3	10	39	MFI
VAC52150EBL2007	GP.ZEBV.Kiss.IgG	Test 3	LUMINEX ASSAY	SERUM	ASB-s3	10	42	MFI
VAC52150EBL2007	VP40.ZEBV.IgG	Test 4	LUMINEX ASSAY	SERUM	ASB-s3	10	19	MFI
VAC52150EBL2007	NP.ZEBV.IgG	Test 1	LUMINEX ASSAY	SERUM	ASI-s3	10	2	MFI
VAC52150EBL2007	GP.ZEBV.May.IgG	Test 2	LUMINEX ASSAY	SERUM	ASI-s3	10	352	MFI
VAC52150EBL2007	GP.ZEBV.Kiss.IgG	Test 3	LUMINEX ASSAY	SERUM	ASI-s3	10	545.5	MFI
VAC52150EBL2007	VP40.ZEBV.IgG	Test 4	LUMINEX ASSAY	SERUM	ASI-s3	10	6	MFI
VAC52150EBL2007	NP.ZEBV.IgG	Test 1	LUMINEX ASSAY	SERUM	ASP-s3	10	2	MFI
VAC52150EBL2007	GP.ZEBV.May.IgG	Test 2	LUMINEX ASSAY	SERUM	ASP-s3	10	11	MFI
VAC52150EBL2007	GP.ZEBV.Kiss.IgG	Test 3	LUMINEX ASSAY	SERUM	ASP-s3	10	13	MFI
VAC52150EBL2007	VP40.ZEBV.IgG	Test 4	LUMINEX ASSAY	SERUM	ASP-s3	10	7	MFI
VAC52150EBL2007	NP.ZEBV.IgG	Test 1	LUMINEX ASSAY	SERUM	ASW-s3	10	11	MFI
VAC52150EBL2007	GP.ZEBV.May.IgG	Test 2	LUMINEX ASSAY	SERUM	ASW-s3	10	25	MFI
VAC52150EBL2007	GP.ZEBV.Kiss.IgG	Test 3	LUMINEX ASSAY	SERUM	ASW-s3	10	50.5	MFI
VAC52150EBL2007	VP40.ZEBV.IgG	Test 4	LUMINEX ASSAY	SERUM	ASW-s3	10	104	MFI
VAC52150EBL2007	NP.ZEBV.IgG	Test 1	LUMINEX ASSAY	SERUM	ATD-s3	10	16	MFI
VAC52150EBL2007	GP.ZEBV.May.IgG	Test 2	LUMINEX ASSAY	SERUM	ATD-s3	10	26	MFI
VAC52150EBL2007	GP.ZEBV.Kiss.IgG	Test 3	LUMINEX ASSAY	SERUM	ATD-s3	10	30	MFI
VAC52150EBL2007	VP40.ZEBV.IgG	Test 4	LUMINEX ASSAY	SERUM	ATD-s3	10	206	MFI
VAC52150EBL2007	NP.ZEBV.IgG	Test 1	LUMINEX ASSAY	SERUM	ATK-s3	10	12	MFI
VAC52150EBL2007	GP.ZEBV.May.IgG	Test 2	LUMINEX ASSAY	SERUM	ATK-s3	10	22	MFI
VAC52150EBL2007	GP.ZEBV.Kiss.IgG	Test 3	LUMINEX ASSAY	SERUM	ATK-s3	10	19	MFI
VAC52150EBL2007	VP40.ZEBV.IgG	Test 4	LUMINEX ASSAY	SERUM	ATK-s3	10	24	MFI
VAC52150EBL2007	NP.ZEBV.IgG	Test 1	LUMINEX ASSAY	SERUM	ATR-s3	10	91.5	MFI
VAC52150EBL2007	GP.ZEBV.May.IgG	Test 2	LUMINEX ASSAY	SERUM	ATR-s3	10	51	MFI
VAC52150EBL2007	GP.ZEBV.Kiss.IgG	Test 3	LUMINEX ASSAY	SERUM	ATR-s3	10	70	MFI
VAC52150EBL2007	VP40.ZEBV.IgG	Test 4	LUMINEX ASSAY	SERUM	ATR-s3	10	124	MFI
VAC52150EBL2007	NP.ZEBV.IgG	Test 1	LUMINEX ASSAY	SERUM	ATY-s3	10	0	MFI
VAC52150EBL2007	GP.ZEBV.May.IgG	Test 2	LUMINEX ASSAY	SERUM	ATY-s3	10	2	MFI
VAC52150EBL2007	GP.ZEBV.Kiss.IgG	Test 3	LUMINEX ASSAY	SERUM	ATY-s3	10	4	MFI
VAC52150EBL2007	VP40.ZEBV.IgG	Test 4	LUMINEX ASSAY	SERUM	ATY-s3	10	18	MFI
VAC52150EBL2007	NP.ZEBV.IgG	Test 1	LUMINEX ASSAY	SERUM	AUF-s3	10	4	MFI
VAC52150EBL2007	GP.ZEBV.May.IgG	Test 2	LUMINEX ASSAY	SERUM	AUF-s3	10	29	MFI
VAC52150EBL2007	GP.ZEBV.Kiss.IgG	Test 3	LUMINEX ASSAY	SERUM	AUF-s3	10	74	MFI
VAC52150EBL2007	VP40.ZEBV.IgG	Test 4	LUMINEX ASSAY	SERUM	AUF-s3	10	16	MFI
VAC52150EBL2007	NP.ZEBV.IgG	Test 1	LUMINEX ASSAY	SERUM	AUM-s3	10	33	MFI
VAC52150EBL2007	GP.ZEBV.May.IgG	Test 2	LUMINEX ASSAY	SERUM	AUM-s3	10	17	MFI
VAC52150EBL2007	GP.ZEBV.Kiss.IgG	Test 3	LUMINEX ASSAY	SERUM	AUM-s3	10	47	MFI
VAC52150EBL2007	VP40.ZEBV.IgG	Test 4	LUMINEX ASSAY	SERUM	AUM-s3	10	12	MFI
VAC52150EBL2007	NP.ZEBV.IgG	Test 1	LUMINEX ASSAY	SERUM	AUT-s3	10	7	MFI
VAC52150EBL2007	GP.ZEBV.May.IgG	Test 2	LUMINEX ASSAY	SERUM	AUT-s3	10	43	MFI
VAC52150EBL2007	GP.ZEBV.Kiss.IgG	Test 3	LUMINEX ASSAY	SERUM	AUT-s3	10	57	MFI
VAC52150EBL2007	VP40.ZEBV.IgG	Test 4	LUMINEX ASSAY	SERUM	AUT-s3	10	35	MFI
VAC52150EBL2007	NP.ZEBV.IgG	Test 1	LUMINEX ASSAY	SERUM	AVA-s3	10	94	MFI
VAC52150EBL2007	GP.ZEBV.May.IgG	Test 2	LUMINEX ASSAY	SERUM	AVA-s3	10	65	MFI
VAC52150EBL2007	GP.ZEBV.Kiss.IgG	Test 3	LUMINEX ASSAY	SERUM	AVA-s3	10	80	MFI
VAC52150EBL2007	VP40.ZEBV.IgG	Test 4	LUMINEX ASSAY	SERUM	AVA-s3	10	26	MFI
VAC52150EBL2007	NP.ZEBV.IgG	Test 1	LUMINEX ASSAY	SERUM	AVH-s3	10	5	MFI
VAC52150EBL2007	GP.ZEBV.May.IgG	Test 2	LUMINEX ASSAY	SERUM	AVH-s3	10	50	MFI
VAC52150EBL2007	GP.ZEBV.Kiss.IgG	Test 3	LUMINEX ASSAY	SERUM	AVH-s3	10	63	MFI
VAC52150EBL2007	VP40.ZEBV.IgG	Test 4	LUMINEX ASSAY	SERUM	AVH-s3	10	11	MFI
VAC52150EBL2007	NP.ZEBV.IgG	Test 1	LUMINEX ASSAY	SERUM	AVO-s3	10	7	MFI
VAC52150EBL2007	GP.ZEBV.May.IgG	Test 2	LUMINEX ASSAY	SERUM	AVO-s3	10	576	MFI
VAC52150EBL2007	GP.ZEBV.Kiss.IgG	Test 3	LUMINEX ASSAY	SERUM	AVO-s3	10	157	MFI
VAC52150EBL2007	VP40.ZEBV.IgG	Test 4	LUMINEX ASSAY	SERUM	AVO-s3	10	13	MFI
VAC52150EBL2007	NP.ZEBV.IgG	Test 1	LUMINEX ASSAY	SERUM	AVV-s3	10	3	MFI
VAC52150EBL2007	GP.ZEBV.May.IgG	Test 2	LUMINEX ASSAY	SERUM	AVV-s3	10	38	MFI
VAC52150EBL2007	GP.ZEBV.Kiss.IgG	Test 3	LUMINEX ASSAY	SERUM	AVV-s3	10	42	MFI
VAC52150EBL2007	VP40.ZEBV.IgG	Test 4	LUMINEX ASSAY	SERUM	AVV-s3	10	8	MFI
VAC52150EBL2007	NP.ZEBV.IgG	Test 1	LUMINEX ASSAY	SERUM	AWC-s3	10	7	MFI
VAC52150EBL2007	GP.ZEBV.May.IgG	Test 2	LUMINEX ASSAY	SERUM	AWC-s3	10	48	MFI
VAC52150EBL2007	GP.ZEBV.Kiss.IgG	Test 3	LUMINEX ASSAY	SERUM	AWC-s3	10	63	MFI
VAC52150EBL2007	VP40.ZEBV.IgG	Test 4	LUMINEX ASSAY	SERUM	AWC-s3	10	32	MFI
VAC52150EBL2007	NP.ZEBV.IgG	Test 1	LUMINEX ASSAY	SERUM	AWJ-s3	10	10	MFI
VAC52150EBL2007	GP.ZEBV.May.IgG	Test 2	LUMINEX ASSAY	SERUM	AWJ-s3	10	2428	MFI
VAC52150EBL2007	GP.ZEBV.Kiss.IgG	Test 3	LUMINEX ASSAY	SERUM	AWJ-s3	10	2644	MFI
VAC52150EBL2007	VP40.ZEBV.IgG	Test 4	LUMINEX ASSAY	SERUM	AWJ-s3	10	145	MFI
VAC52150EBL2007	NP.ZEBV.IgG	Test 1	LUMINEX ASSAY	SERUM	AWQ-s3	10	0	MFI
VAC52150EBL2007	GP.ZEBV.May.IgG	Test 2	LUMINEX ASSAY	SERUM	AWQ-s3	10	33	MFI
VAC52150EBL2007	GP.ZEBV.Kiss.IgG	Test 3	LUMINEX ASSAY	SERUM	AWQ-s3	10	45	MFI
VAC52150EBL2007	VP40.ZEBV.IgG	Test 4	LUMINEX ASSAY	SERUM	AWQ-s3	10	14	MFI
VAC52150EBL2007	NP.ZEBV.IgG	Test 1	LUMINEX ASSAY	SERUM	AWX-s3	10	16.5	MFI
VAC52150EBL2007	GP.ZEBV.May.IgG	Test 2	LUMINEX ASSAY	SERUM	AWX-s3	10	142	MFI
VAC52150EBL2007	GP.ZEBV.Kiss.IgG	Test 3	LUMINEX ASSAY	SERUM	AWX-s3	10	177	MFI
VAC52150EBL2007	VP40.ZEBV.IgG	Test 4	LUMINEX ASSAY	SERUM	AWX-s3	10	10	MFI
VAC52150EBL2007	NP.ZEBV.IgG	Test 1	LUMINEX ASSAY	SERUM	AXE-s3	10	27	MFI
VAC52150EBL2007	GP.ZEBV.May.IgG	Test 2	LUMINEX ASSAY	SERUM	AXE-s3	10	18	MFI
VAC52150EBL2007	GP.ZEBV.Kiss.IgG	Test 3	LUMINEX ASSAY	SERUM	AXE-s3	10	22	MFI
VAC52150EBL2007	VP40.ZEBV.IgG	Test 4	LUMINEX ASSAY	SERUM	AXE-s3	10	966	MFI
VAC52150EBL2007	NP.ZEBV.IgG	Test 1	LUMINEX ASSAY	SERUM	AXL-s3	10	1	MFI
VAC52150EBL2007	GP.ZEBV.May.IgG	Test 2	LUMINEX ASSAY	SERUM	AXL-s3	10	56	MFI
VAC52150EBL2007	GP.ZEBV.Kiss.IgG	Test 3	LUMINEX ASSAY	SERUM	AXL-s3	10	61	MFI
VAC52150EBL2007	VP40.ZEBV.IgG	Test 4	LUMINEX ASSAY	SERUM	AXL-s3	10	23	MFI
VAC52150EBL2007	NP.ZEBV.IgG	Test 1	LUMINEX ASSAY	SERUM	AXS-s3	10	169.5	MFI
VAC52150EBL2007	GP.ZEBV.May.IgG	Test 2	LUMINEX ASSAY	SERUM	AXS-s3	10	11	MFI
VAC52150EBL2007	GP.ZEBV.Kiss.IgG	Test 3	LUMINEX ASSAY	SERUM	AXS-s3	10	9	MFI
VAC52150EBL2007	VP40.ZEBV.IgG	Test 4	LUMINEX ASSAY	SERUM	AXS-s3	10	17	MFI
VAC52150EBL2007	NP.ZEBV.IgG	Test 1	LUMINEX ASSAY	SERUM	AXZ-s3	10	1	MFI
VAC52150EBL2007	GP.ZEBV.May.IgG	Test 2	LUMINEX ASSAY	SERUM	AXZ-s3	10	45	MFI
VAC52150EBL2007	GP.ZEBV.Kiss.IgG	Test 3	LUMINEX ASSAY	SERUM	AXZ-s3	10	56	MFI
VAC52150EBL2007	VP40.ZEBV.IgG	Test 4	LUMINEX ASSAY	SERUM	AXZ-s3	10	4	MFI
VAC52150EBL2007	NP.ZEBV.IgG	Test 1	LUMINEX ASSAY	SERUM	AYG-s3	10	-1	MFI
VAC52150EBL2007	GP.ZEBV.May.IgG	Test 2	LUMINEX ASSAY	SERUM	AYG-s3	10	226.5	MFI
VAC52150EBL2007	GP.ZEBV.Kiss.IgG	Test 3	LUMINEX ASSAY	SERUM	AYG-s3	10	331.5	MFI
VAC52150EBL2007	VP40.ZEBV.IgG	Test 4	LUMINEX ASSAY	SERUM	AYG-s3	10	6	MFI
VAC52150EBL2007	NP.ZEBV.IgG	Test 1	LUMINEX ASSAY	SERUM	AYN-s3	10	2	MFI
VAC52150EBL2007	GP.ZEBV.May.IgG	Test 2	LUMINEX ASSAY	SERUM	AYN-s3	10	116	MFI
VAC52150EBL2007	GP.ZEBV.Kiss.IgG	Test 3	LUMINEX ASSAY	SERUM	AYN-s3	10	95	MFI
VAC52150EBL2007	VP40.ZEBV.IgG	Test 4	LUMINEX ASSAY	SERUM	AYN-s3	10	15	MFI
VAC52150EBL2007	NP.ZEBV.IgG	Test 1	LUMINEX ASSAY	SERUM	AYU-s3	10	1	MFI
VAC52150EBL2007	GP.ZEBV.May.IgG	Test 2	LUMINEX ASSAY	SERUM	AYU-s3	10	101	MFI
VAC52150EBL2007	GP.ZEBV.Kiss.IgG	Test 3	LUMINEX ASSAY	SERUM	AYU-s3	10	121.5	MFI
VAC52150EBL2007	VP40.ZEBV.IgG	Test 4	LUMINEX ASSAY	SERUM	AYU-s3	10	21	MFI
VAC52150EBL2007	NP.ZEBV.IgG	Test 1	LUMINEX ASSAY	SERUM	AZB-s3	10	18	MFI
VAC52150EBL2007	GP.ZEBV.May.IgG	Test 2	LUMINEX ASSAY	SERUM	AZB-s3	10	7	MFI
VAC52150EBL2007	GP.ZEBV.Kiss.IgG	Test 3	LUMINEX ASSAY	SERUM	AZB-s3	10	15	MFI
VAC52150EBL2007	VP40.ZEBV.IgG	Test 4	LUMINEX ASSAY	SERUM	AZB-s3	10	115	MFI
VAC52150EBL2007	NP.ZEBV.IgG	Test 1	LUMINEX ASSAY	SERUM	AZI-s3	10	7	MFI
VAC52150EBL2007	GP.ZEBV.May.IgG	Test 2	LUMINEX ASSAY	SERUM	AZI-s3	10	4967	MFI
VAC52150EBL2007	GP.ZEBV.Kiss.IgG	Test 3	LUMINEX ASSAY	SERUM	AZI-s3	10	5579	MFI
VAC52150EBL2007	VP40.ZEBV.IgG	Test 4	LUMINEX ASSAY	SERUM	AZI-s3	10	32	MFI
VAC52150EBL2007	NP.ZEBV.IgG	Test 1	LUMINEX ASSAY	SERUM	AZP-s3	10	1	MFI
VAC52150EBL2007	GP.ZEBV.May.IgG	Test 2	LUMINEX ASSAY	SERUM	AZP-s3	10	1	MFI
VAC52150EBL2007	GP.ZEBV.Kiss.IgG	Test 3	LUMINEX ASSAY	SERUM	AZP-s3	10	2	MFI
VAC52150EBL2007	VP40.ZEBV.IgG	Test 4	LUMINEX ASSAY	SERUM	AZP-s3	10	48	MFI
VAC52150EBL2007	NP.ZEBV.IgG	Test 1	LUMINEX ASSAY	SERUM	AZW-s3	10	11	MFI
VAC52150EBL2007	GP.ZEBV.May.IgG	Test 2	LUMINEX ASSAY	SERUM	AZW-s3	10	422.5	MFI
VAC52150EBL2007	GP.ZEBV.Kiss.IgG	Test 3	LUMINEX ASSAY	SERUM	AZW-s3	10	280.5	MFI
VAC52150EBL2007	VP40.ZEBV.IgG	Test 4	LUMINEX ASSAY	SERUM	AZW-s3	10	32	MFI
VAC52150EBL2007	NP.ZEBV.IgG	Test 1	LUMINEX ASSAY	SERUM	BAD-s3	10	13.5	MFI
VAC52150EBL2007	GP.ZEBV.May.IgG	Test 2	LUMINEX ASSAY	SERUM	BAD-s3	10	5	MFI
VAC52150EBL2007	GP.ZEBV.Kiss.IgG	Test 3	LUMINEX ASSAY	SERUM	BAD-s3	10	25	MFI
VAC52150EBL2007	VP40.ZEBV.IgG	Test 4	LUMINEX ASSAY	SERUM	BAD-s3	10	45	MFI
VAC52150EBL2007	NP.ZEBV.IgG	Test 1	LUMINEX ASSAY	SERUM	BAK-s3	10	69	MFI
VAC52150EBL2007	GP.ZEBV.May.IgG	Test 2	LUMINEX ASSAY	SERUM	BAK-s3	10	193	MFI
VAC52150EBL2007	GP.ZEBV.Kiss.IgG	Test 3	LUMINEX ASSAY	SERUM	BAK-s3	10	203.5	MFI
VAC52150EBL2007	VP40.ZEBV.IgG	Test 4	LUMINEX ASSAY	SERUM	BAK-s3	10	55.5	MFI
VAC52150EBL2007	NP.ZEBV.IgG	Test 1	LUMINEX ASSAY	SERUM	BAR-s3	10	87	MFI
VAC52150EBL2007	GP.ZEBV.May.IgG	Test 2	LUMINEX ASSAY	SERUM	BAR-s3	10	104	MFI
VAC52150EBL2007	GP.ZEBV.Kiss.IgG	Test 3	LUMINEX ASSAY	SERUM	BAR-s3	10	136	MFI
VAC52150EBL2007	VP40.ZEBV.IgG	Test 4	LUMINEX ASSAY	SERUM	BAR-s3	10	453	MFI
VAC52150EBL2007	NP.ZEBV.IgG	Test 1	LUMINEX ASSAY	SERUM	BAY-s3	10	24	MFI
VAC52150EBL2007	GP.ZEBV.May.IgG	Test 2	LUMINEX ASSAY	SERUM	BAY-s3	10	116	MFI
VAC52150EBL2007	GP.ZEBV.Kiss.IgG	Test 3	LUMINEX ASSAY	SERUM	BAY-s3	10	150	MFI
VAC52150EBL2007	VP40.ZEBV.IgG	Test 4	LUMINEX ASSAY	SERUM	BAY-s3	10	46	MFI
VAC52150EBL2007	NP.ZEBV.IgG	Test 1	LUMINEX ASSAY	SERUM	BBF-s3	10	42	MFI
VAC52150EBL2007	GP.ZEBV.May.IgG	Test 2	LUMINEX ASSAY	SERUM	BBF-s3	10	38	MFI
VAC52150EBL2007	GP.ZEBV.Kiss.IgG	Test 3	LUMINEX ASSAY	SERUM	BBF-s3	10	83.5	MFI
VAC52150EBL2007	VP40.ZEBV.IgG	Test 4	LUMINEX ASSAY	SERUM	BBF-s3	10	39	MFI
VAC52150EBL2007	NP.ZEBV.IgG	Test 1	LUMINEX ASSAY	SERUM	BBM-s3	10	32	MFI
VAC52150EBL2007	GP.ZEBV.May.IgG	Test 2	LUMINEX ASSAY	SERUM	BBM-s3	10	151	MFI
VAC52150EBL2007	GP.ZEBV.Kiss.IgG	Test 3	LUMINEX ASSAY	SERUM	BBM-s3	10	179	MFI
VAC52150EBL2007	VP40.ZEBV.IgG	Test 4	LUMINEX ASSAY	SERUM	BBM-s3	10	10	MFI
VAC52150EBL2007	NP.ZEBV.IgG	Test 1	LUMINEX ASSAY	SERUM	BBT-s3	10	8	MFI
VAC52150EBL2007	GP.ZEBV.May.IgG	Test 2	LUMINEX ASSAY	SERUM	BBT-s3	10	327.5	MFI
VAC52150EBL2007	GP.ZEBV.Kiss.IgG	Test 3	LUMINEX ASSAY	SERUM	BBT-s3	10	383.5	MFI
VAC52150EBL2007	VP40.ZEBV.IgG	Test 4	LUMINEX ASSAY	SERUM	BBT-s3	10	40	MFI
VAC52150EBL2007	NP.ZEBV.IgG	Test 1	LUMINEX ASSAY	SERUM	BCA-s3	10	1	MFI
VAC52150EBL2007	GP.ZEBV.May.IgG	Test 2	LUMINEX ASSAY	SERUM	BCA-s3	10	30	MFI
VAC52150EBL2007	GP.ZEBV.Kiss.IgG	Test 3	LUMINEX ASSAY	SERUM	BCA-s3	10	45	MFI
VAC52150EBL2007	VP40.ZEBV.IgG	Test 4	LUMINEX ASSAY	SERUM	BCA-s3	10	15	MFI
VAC52150EBL2007	NP.ZEBV.IgG	Test 1	LUMINEX ASSAY	SERUM	BCH-s3	10	0	MFI
VAC52150EBL2007	GP.ZEBV.May.IgG	Test 2	LUMINEX ASSAY	SERUM	BCH-s3	10	163	MFI
VAC52150EBL2007	GP.ZEBV.Kiss.IgG	Test 3	LUMINEX ASSAY	SERUM	BCH-s3	10	175	MFI
VAC52150EBL2007	VP40.ZEBV.IgG	Test 4	LUMINEX ASSAY	SERUM	BCH-s3	10	29	MFI
VAC52150EBL2007	NP.ZEBV.IgG	Test 1	LUMINEX ASSAY	SERUM	BCO-s3	10	7	MFI
VAC52150EBL2007	GP.ZEBV.May.IgG	Test 2	LUMINEX ASSAY	SERUM	BCO-s3	10	634	MFI
VAC52150EBL2007	GP.ZEBV.Kiss.IgG	Test 3	LUMINEX ASSAY	SERUM	BCO-s3	10	773	MFI
VAC52150EBL2007	VP40.ZEBV.IgG	Test 4	LUMINEX ASSAY	SERUM	BCO-s3	10	20	MFI
VAC52150EBL2007	NP.ZEBV.IgG	Test 1	LUMINEX ASSAY	SERUM	BCV-s3	10	10	MFI
VAC52150EBL2007	GP.ZEBV.May.IgG	Test 2	LUMINEX ASSAY	SERUM	BCV-s3	10	153.5	MFI
VAC52150EBL2007	GP.ZEBV.Kiss.IgG	Test 3	LUMINEX ASSAY	SERUM	BCV-s3	10	178	MFI
VAC52150EBL2007	VP40.ZEBV.IgG	Test 4	LUMINEX ASSAY	SERUM	BCV-s3	10	372	MFI
VAC52150EBL2007	NP.ZEBV.IgG	Test 1	LUMINEX ASSAY	SERUM	BDC-s3	10	4	MFI
VAC52150EBL2007	GP.ZEBV.May.IgG	Test 2	LUMINEX ASSAY	SERUM	BDC-s3	10	81.5	MFI
VAC52150EBL2007	GP.ZEBV.Kiss.IgG	Test 3	LUMINEX ASSAY	SERUM	BDC-s3	10	111	MFI
VAC52150EBL2007	VP40.ZEBV.IgG	Test 4	LUMINEX ASSAY	SERUM	BDC-s3	10	64	MFI
VAC52150EBL2007	NP.ZEBV.IgG	Test 1	LUMINEX ASSAY	SERUM	BDJ-s3	10	5	MFI
VAC52150EBL2007	GP.ZEBV.May.IgG	Test 2	LUMINEX ASSAY	SERUM	BDJ-s3	10	617	MFI
VAC52150EBL2007	GP.ZEBV.Kiss.IgG	Test 3	LUMINEX ASSAY	SERUM	BDJ-s3	10	869	MFI
VAC52150EBL2007	VP40.ZEBV.IgG	Test 4	LUMINEX ASSAY	SERUM	BDJ-s3	10	298.5	MFI
VAC52150EBL2007	NP.ZEBV.IgG	Test 1	LUMINEX ASSAY	SERUM	BDQ-s3	10	60	MFI
VAC52150EBL2007	GP.ZEBV.May.IgG	Test 2	LUMINEX ASSAY	SERUM	BDQ-s3	10	66	MFI
VAC52150EBL2007	GP.ZEBV.Kiss.IgG	Test 3	LUMINEX ASSAY	SERUM	BDQ-s3	10	85	MFI
VAC52150EBL2007	VP40.ZEBV.IgG	Test 4	LUMINEX ASSAY	SERUM	BDQ-s3	10	13	MFI
VAC52150EBL2007	NP.ZEBV.IgG	Test 1	LUMINEX ASSAY	SERUM	BDX-s3	10	260.5	MFI
VAC52150EBL2007	GP.ZEBV.May.IgG	Test 2	LUMINEX ASSAY	SERUM	BDX-s3	10	33	MFI
VAC52150EBL2007	GP.ZEBV.Kiss.IgG	Test 3	LUMINEX ASSAY	SERUM	BDX-s3	10	30	MFI
VAC52150EBL2007	VP40.ZEBV.IgG	Test 4	LUMINEX ASSAY	SERUM	BDX-s3	10	144	MFI
VAC52150EBL2007	NP.ZEBV.IgG	Test 1	LUMINEX ASSAY	SERUM	BEE-s3	10	42	MFI
VAC52150EBL2007	GP.ZEBV.May.IgG	Test 2	LUMINEX ASSAY	SERUM	BEE-s3	10	14	MFI
VAC52150EBL2007	GP.ZEBV.Kiss.IgG	Test 3	LUMINEX ASSAY	SERUM	BEE-s3	10	18	MFI
VAC52150EBL2007	VP40.ZEBV.IgG	Test 4	LUMINEX ASSAY	SERUM	BEE-s3	10	1002.5	MFI
VAC52150EBL2007	NP.ZEBV.IgG	Test 1	LUMINEX ASSAY	SERUM	BEL-s3	10	6	MFI
VAC52150EBL2007	GP.ZEBV.May.IgG	Test 2	LUMINEX ASSAY	SERUM	BEL-s3	10	264	MFI
VAC52150EBL2007	GP.ZEBV.Kiss.IgG	Test 3	LUMINEX ASSAY	SERUM	BEL-s3	10	498	MFI
VAC52150EBL2007	VP40.ZEBV.IgG	Test 4	LUMINEX ASSAY	SERUM	BEL-s3	10	365.5	MFI
VAC52150EBL2007	NP.ZEBV.IgG	Test 1	LUMINEX ASSAY	SERUM	BES-s3	10	15	MFI
VAC52150EBL2007	GP.ZEBV.May.IgG	Test 2	LUMINEX ASSAY	SERUM	BES-s3	10	42	MFI
VAC52150EBL2007	GP.ZEBV.Kiss.IgG	Test 3	LUMINEX ASSAY	SERUM	BES-s3	10	52	MFI
VAC52150EBL2007	VP40.ZEBV.IgG	Test 4	LUMINEX ASSAY	SERUM	BES-s3	10	111	MFI
VAC52150EBL2007	NP.ZEBV.IgG	Test 1	LUMINEX ASSAY	SERUM	BEZ-s3	10	2	MFI
VAC52150EBL2007	GP.ZEBV.May.IgG	Test 2	LUMINEX ASSAY	SERUM	BEZ-s3	10	11	MFI
VAC52150EBL2007	GP.ZEBV.Kiss.IgG	Test 3	LUMINEX ASSAY	SERUM	BEZ-s3	10	16	MFI
VAC52150EBL2007	VP40.ZEBV.IgG	Test 4	LUMINEX ASSAY	SERUM	BEZ-s3	10	45	MFI
VAC52150EBL2007	NP.ZEBV.IgG	Test 1	LUMINEX ASSAY	SERUM	BFG-s3	10	5	MFI
VAC52150EBL2007	GP.ZEBV.May.IgG	Test 2	LUMINEX ASSAY	SERUM	BFG-s3	10	9	MFI
VAC52150EBL2007	GP.ZEBV.Kiss.IgG	Test 3	LUMINEX ASSAY	SERUM	BFG-s3	10	9	MFI
VAC52150EBL2007	VP40.ZEBV.IgG	Test 4	LUMINEX ASSAY	SERUM	BFG-s3	10	38	MFI
VAC52150EBL2007	NP.ZEBV.IgG	Test 1	LUMINEX ASSAY	SERUM	BFN-s3	10	13	MFI
VAC52150EBL2007	GP.ZEBV.May.IgG	Test 2	LUMINEX ASSAY	SERUM	BFN-s3	10	133	MFI
VAC52150EBL2007	GP.ZEBV.Kiss.IgG	Test 3	LUMINEX ASSAY	SERUM	BFN-s3	10	116.5	MFI
VAC52150EBL2007	VP40.ZEBV.IgG	Test 4	LUMINEX ASSAY	SERUM	BFN-s3	10	177	MFI
VAC52150EBL2007	NP.ZEBV.IgG	Test 1	LUMINEX ASSAY	SERUM	BFU-s3	10	39	MFI
VAC52150EBL2007	GP.ZEBV.May.IgG	Test 2	LUMINEX ASSAY	SERUM	BFU-s3	10	39.5	MFI
VAC52150EBL2007	GP.ZEBV.Kiss.IgG	Test 3	LUMINEX ASSAY	SERUM	BFU-s3	10	75	MFI
VAC52150EBL2007	VP40.ZEBV.IgG	Test 4	LUMINEX ASSAY	SERUM	BFU-s3	10	42.5	MFI
VAC52150EBL2007	NP.ZEBV.IgG	Test 1	LUMINEX ASSAY	SERUM	BGB-s3	10	1	MFI
VAC52150EBL2007	GP.ZEBV.May.IgG	Test 2	LUMINEX ASSAY	SERUM	BGB-s3	10	48	MFI
VAC52150EBL2007	GP.ZEBV.Kiss.IgG	Test 3	LUMINEX ASSAY	SERUM	BGB-s3	10	31	MFI
VAC52150EBL2007	VP40.ZEBV.IgG	Test 4	LUMINEX ASSAY	SERUM	BGB-s3	10	28	MFI
VAC52150EBL2007	NP.ZEBV.IgG	Test 1	LUMINEX ASSAY	SERUM	BGI-s3	10	16	MFI
VAC52150EBL2007	GP.ZEBV.May.IgG	Test 2	LUMINEX ASSAY	SERUM	BGI-s3	10	5195	MFI
VAC52150EBL2007	GP.ZEBV.Kiss.IgG	Test 3	LUMINEX ASSAY	SERUM	BGI-s3	10	5245	MFI
VAC52150EBL2007	VP40.ZEBV.IgG	Test 4	LUMINEX ASSAY	SERUM	BGI-s3	10	1704	MFI
VAC52150EBL2007	NP.ZEBV.IgG	Test 1	LUMINEX ASSAY	SERUM	BGP-s3	10	4	MFI
VAC52150EBL2007	GP.ZEBV.May.IgG	Test 2	LUMINEX ASSAY	SERUM	BGP-s3	10	185.5	MFI
VAC52150EBL2007	GP.ZEBV.Kiss.IgG	Test 3	LUMINEX ASSAY	SERUM	BGP-s3	10	128	MFI
VAC52150EBL2007	VP40.ZEBV.IgG	Test 4	LUMINEX ASSAY	SERUM	BGP-s3	10	311	MFI
VAC52150EBL2007	NP.ZEBV.IgG	Test 1	LUMINEX ASSAY	SERUM	BGW-s3	10	60	MFI
VAC52150EBL2007	GP.ZEBV.May.IgG	Test 2	LUMINEX ASSAY	SERUM	BGW-s3	10	900.5	MFI
VAC52150EBL2007	GP.ZEBV.Kiss.IgG	Test 3	LUMINEX ASSAY	SERUM	BGW-s3	10	1074	MFI
VAC52150EBL2007	VP40.ZEBV.IgG	Test 4	LUMINEX ASSAY	SERUM	BGW-s3	10	2123	MFI
VAC52150EBL2007	NP.ZEBV.IgG	Test 1	LUMINEX ASSAY	SERUM	BHD-s3	10	11	MFI
VAC52150EBL2007	GP.ZEBV.May.IgG	Test 2	LUMINEX ASSAY	SERUM	BHD-s3	10	137	MFI
VAC52150EBL2007	GP.ZEBV.Kiss.IgG	Test 3	LUMINEX ASSAY	SERUM	BHD-s3	10	170	MFI
VAC52150EBL2007	VP40.ZEBV.IgG	Test 4	LUMINEX ASSAY	SERUM	BHD-s3	10	12.5	MFI
VAC52150EBL2007	NP.ZEBV.IgG	Test 1	LUMINEX ASSAY	SERUM	BHK-s3	10	23	MFI
VAC52150EBL2007	GP.ZEBV.May.IgG	Test 2	LUMINEX ASSAY	SERUM	BHK-s3	10	636.5	MFI
VAC52150EBL2007	GP.ZEBV.Kiss.IgG	Test 3	LUMINEX ASSAY	SERUM	BHK-s3	10	232	MFI
VAC52150EBL2007	VP40.ZEBV.IgG	Test 4	LUMINEX ASSAY	SERUM	BHK-s3	10	82	MFI
VAC52150EBL2007	NP.ZEBV.IgG	Test 1	LUMINEX ASSAY	SERUM	BHR-s3	10	17	MFI
VAC52150EBL2007	GP.ZEBV.May.IgG	Test 2	LUMINEX ASSAY	SERUM	BHR-s3	10	30	MFI
VAC52150EBL2007	GP.ZEBV.Kiss.IgG	Test 3	LUMINEX ASSAY	SERUM	BHR-s3	10	21	MFI
VAC52150EBL2007	VP40.ZEBV.IgG	Test 4	LUMINEX ASSAY	SERUM	BHR-s3	10	27	MFI
VAC52150EBL2007	NP.ZEBV.IgG	Test 1	LUMINEX ASSAY	SERUM	BHY-s3	10	8	MFI
VAC52150EBL2007	GP.ZEBV.May.IgG	Test 2	LUMINEX ASSAY	SERUM	BHY-s3	10	37	MFI
VAC52150EBL2007	GP.ZEBV.Kiss.IgG	Test 3	LUMINEX ASSAY	SERUM	BHY-s3	10	51	MFI
VAC52150EBL2007	VP40.ZEBV.IgG	Test 4	LUMINEX ASSAY	SERUM	BHY-s3	10	243	MFI
VAC52150EBL2007	NP.ZEBV.IgG	Test 1	LUMINEX ASSAY	SERUM	BIF-s3	10	5	MFI
VAC52150EBL2007	GP.ZEBV.May.IgG	Test 2	LUMINEX ASSAY	SERUM	BIF-s3	10	25	MFI
VAC52150EBL2007	GP.ZEBV.Kiss.IgG	Test 3	LUMINEX ASSAY	SERUM	BIF-s3	10	30	MFI
VAC52150EBL2007	VP40.ZEBV.IgG	Test 4	LUMINEX ASSAY	SERUM	BIF-s3	10	365	MFI
VAC52150EBL2007	NP.ZEBV.IgG	Test 1	LUMINEX ASSAY	SERUM	BIM-s3	10	45	MFI
VAC52150EBL2007	GP.ZEBV.May.IgG	Test 2	LUMINEX ASSAY	SERUM	BIM-s3	10	50.5	MFI
VAC52150EBL2007	GP.ZEBV.Kiss.IgG	Test 3	LUMINEX ASSAY	SERUM	BIM-s3	10	317	MFI
VAC52150EBL2007	VP40.ZEBV.IgG	Test 4	LUMINEX ASSAY	SERUM	BIM-s3	10	93.5	MFI
VAC52150EBL2007	NP.ZEBV.IgG	Test 1	LUMINEX ASSAY	SERUM	BIT-s3	10	-10	MFI
VAC52150EBL2007	GP.ZEBV.May.IgG	Test 2	LUMINEX ASSAY	SERUM	BIT-s3	10	4	MFI
VAC52150EBL2007	GP.ZEBV.Kiss.IgG	Test 3	LUMINEX ASSAY	SERUM	BIT-s3	10	-5	MFI
VAC52150EBL2007	VP40.ZEBV.IgG	Test 4	LUMINEX ASSAY	SERUM	BIT-s3	10	344	MFI
VAC52150EBL2007	NP.ZEBV.IgG	Test 1	LUMINEX ASSAY	SERUM	BJA-s3	10	2	MFI
VAC52150EBL2007	GP.ZEBV.May.IgG	Test 2	LUMINEX ASSAY	SERUM	BJA-s3	10	97	MFI
VAC52150EBL2007	GP.ZEBV.Kiss.IgG	Test 3	LUMINEX ASSAY	SERUM	BJA-s3	10	58	MFI
VAC52150EBL2007	VP40.ZEBV.IgG	Test 4	LUMINEX ASSAY	SERUM	BJA-s3	10	68	MFI
VAC52150EBL2007	NP.ZEBV.IgG	Test 1	LUMINEX ASSAY	SERUM	BJH-s3	10	0	MFI
VAC52150EBL2007	GP.ZEBV.May.IgG	Test 2	LUMINEX ASSAY	SERUM	BJH-s3	10	32	MFI
VAC52150EBL2007	GP.ZEBV.Kiss.IgG	Test 3	LUMINEX ASSAY	SERUM	BJH-s3	10	54	MFI
VAC52150EBL2007	VP40.ZEBV.IgG	Test 4	LUMINEX ASSAY	SERUM	BJH-s3	10	24	MFI
VAC52150EBL2007	NP.ZEBV.IgG	Test 1	LUMINEX ASSAY	SERUM	BJO-s3	10	-2	MFI
VAC52150EBL2007	GP.ZEBV.May.IgG	Test 2	LUMINEX ASSAY	SERUM	BJO-s3	10	27.5	MFI
VAC52150EBL2007	GP.ZEBV.Kiss.IgG	Test 3	LUMINEX ASSAY	SERUM	BJO-s3	10	43	MFI
VAC52150EBL2007	VP40.ZEBV.IgG	Test 4	LUMINEX ASSAY	SERUM	BJO-s3	10	2.5	MFI
VAC52150EBL2007	NP.ZEBV.IgG	Test 1	LUMINEX ASSAY	SERUM	BJV-s3	10	30	MFI
VAC52150EBL2007	GP.ZEBV.May.IgG	Test 2	LUMINEX ASSAY	SERUM	BJV-s3	10	188	MFI
VAC52150EBL2007	GP.ZEBV.Kiss.IgG	Test 3	LUMINEX ASSAY	SERUM	BJV-s3	10	290	MFI
VAC52150EBL2007	VP40.ZEBV.IgG	Test 4	LUMINEX ASSAY	SERUM	BJV-s3	10	45	MFI
VAC52150EBL2007	NP.ZEBV.IgG	Test 1	LUMINEX ASSAY	SERUM	BKC-s3	10	3	MFI
VAC52150EBL2007	GP.ZEBV.May.IgG	Test 2	LUMINEX ASSAY	SERUM	BKC-s3	10	13	MFI
VAC52150EBL2007	GP.ZEBV.Kiss.IgG	Test 3	LUMINEX ASSAY	SERUM	BKC-s3	10	105	MFI
VAC52150EBL2007	VP40.ZEBV.IgG	Test 4	LUMINEX ASSAY	SERUM	BKC-s3	10	29	MFI
VAC52150EBL2007	NP.ZEBV.IgG	Test 1	LUMINEX ASSAY	SERUM	BKJ-s3	10	27	MFI
VAC52150EBL2007	GP.ZEBV.May.IgG	Test 2	LUMINEX ASSAY	SERUM	BKJ-s3	10	7	MFI
VAC52150EBL2007	GP.ZEBV.Kiss.IgG	Test 3	LUMINEX ASSAY	SERUM	BKJ-s3	10	12	MFI
VAC52150EBL2007	VP40.ZEBV.IgG	Test 4	LUMINEX ASSAY	SERUM	BKJ-s3	10	8	MFI
VAC52150EBL2007	NP.ZEBV.IgG	Test 1	LUMINEX ASSAY	SERUM	BKQ-s3	10	97.5	MFI
VAC52150EBL2007	GP.ZEBV.May.IgG	Test 2	LUMINEX ASSAY	SERUM	BKQ-s3	10	393	MFI
VAC52150EBL2007	GP.ZEBV.Kiss.IgG	Test 3	LUMINEX ASSAY	SERUM	BKQ-s3	10	686	MFI
VAC52150EBL2007	VP40.ZEBV.IgG	Test 4	LUMINEX ASSAY	SERUM	BKQ-s3	10	2749	MFI
VAC52150EBL2007	NP.ZEBV.IgG	Test 1	LUMINEX ASSAY	SERUM	BKX-s3	10	1	MFI
VAC52150EBL2007	GP.ZEBV.May.IgG	Test 2	LUMINEX ASSAY	SERUM	BKX-s3	10	16	MFI
VAC52150EBL2007	GP.ZEBV.Kiss.IgG	Test 3	LUMINEX ASSAY	SERUM	BKX-s3	10	22	MFI
VAC52150EBL2007	VP40.ZEBV.IgG	Test 4	LUMINEX ASSAY	SERUM	BKX-s3	10	6.5	MFI
VAC52150EBL2007	NP.ZEBV.IgG	Test 1	LUMINEX ASSAY	SERUM	BLE-s3	10	7	MFI
VAC52150EBL2007	GP.ZEBV.May.IgG	Test 2	LUMINEX ASSAY	SERUM	BLE-s3	10	25	MFI
VAC52150EBL2007	GP.ZEBV.Kiss.IgG	Test 3	LUMINEX ASSAY	SERUM	BLE-s3	10	29	MFI
VAC52150EBL2007	VP40.ZEBV.IgG	Test 4	LUMINEX ASSAY	SERUM	BLE-s3	10	80	MFI
VAC52150EBL2007	NP.ZEBV.IgG	Test 1	LUMINEX ASSAY	SERUM	BLL-s3	10	1	MFI
VAC52150EBL2007	GP.ZEBV.May.IgG	Test 2	LUMINEX ASSAY	SERUM	BLL-s3	10	210	MFI
VAC52150EBL2007	GP.ZEBV.Kiss.IgG	Test 3	LUMINEX ASSAY	SERUM	BLL-s3	10	312	MFI
VAC52150EBL2007	VP40.ZEBV.IgG	Test 4	LUMINEX ASSAY	SERUM	BLL-s3	10	25	MFI
VAC52150EBL2007	NP.ZEBV.IgG	Test 1	LUMINEX ASSAY	SERUM	BLS-s3	10	144	MFI
VAC52150EBL2007	GP.ZEBV.May.IgG	Test 2	LUMINEX ASSAY	SERUM	BLS-s3	10	9	MFI
VAC52150EBL2007	GP.ZEBV.Kiss.IgG	Test 3	LUMINEX ASSAY	SERUM	BLS-s3	10	12	MFI
VAC52150EBL2007	VP40.ZEBV.IgG	Test 4	LUMINEX ASSAY	SERUM	BLS-s3	10	1548	MFI
VAC52150EBL2007	NP.ZEBV.IgG	Test 1	LUMINEX ASSAY	SERUM	BLZ-s3	10	26	MFI
VAC52150EBL2007	GP.ZEBV.May.IgG	Test 2	LUMINEX ASSAY	SERUM	BLZ-s3	10	1069	MFI
VAC52150EBL2007	GP.ZEBV.Kiss.IgG	Test 3	LUMINEX ASSAY	SERUM	BLZ-s3	10	1045.5	MFI
VAC52150EBL2007	VP40.ZEBV.IgG	Test 4	LUMINEX ASSAY	SERUM	BLZ-s3	10	56	MFI
VAC52150EBL2007	NP.ZEBV.IgG	Test 1	LUMINEX ASSAY	SERUM	BMG-s3	10	58	MFI
VAC52150EBL2007	GP.ZEBV.May.IgG	Test 2	LUMINEX ASSAY	SERUM	BMG-s3	10	216.5	MFI
VAC52150EBL2007	GP.ZEBV.Kiss.IgG	Test 3	LUMINEX ASSAY	SERUM	BMG-s3	10	213	MFI
VAC52150EBL2007	VP40.ZEBV.IgG	Test 4	LUMINEX ASSAY	SERUM	BMG-s3	10	283	MFI
VAC52150EBL2007	NP.ZEBV.IgG	Test 1	LUMINEX ASSAY	SERUM	BMN-s3	10	1040.5	MFI
VAC52150EBL2007	GP.ZEBV.May.IgG	Test 2	LUMINEX ASSAY	SERUM	BMN-s3	10	286	MFI
VAC52150EBL2007	GP.ZEBV.Kiss.IgG	Test 3	LUMINEX ASSAY	SERUM	BMN-s3	10	276	MFI
VAC52150EBL2007	VP40.ZEBV.IgG	Test 4	LUMINEX ASSAY	SERUM	BMN-s3	10	418	MFI
VAC52150EBL2007	NP.ZEBV.IgG	Test 1	LUMINEX ASSAY	SERUM	BMU-s3	10	945.5	MFI
VAC52150EBL2007	GP.ZEBV.May.IgG	Test 2	LUMINEX ASSAY	SERUM	BMU-s3	10	269.5	MFI
VAC52150EBL2007	GP.ZEBV.Kiss.IgG	Test 3	LUMINEX ASSAY	SERUM	BMU-s3	10	308.5	MFI
VAC52150EBL2007	VP40.ZEBV.IgG	Test 4	LUMINEX ASSAY	SERUM	BMU-s3	10	5049.5	MFI
VAC52150EBL2007	NP.ZEBV.IgG	Test 1	LUMINEX ASSAY	SERUM	BNB-s3	10	14	MFI
VAC52150EBL2007	GP.ZEBV.May.IgG	Test 2	LUMINEX ASSAY	SERUM	BNB-s3	10	46	MFI
VAC52150EBL2007	GP.ZEBV.Kiss.IgG	Test 3	LUMINEX ASSAY	SERUM	BNB-s3	10	46	MFI
VAC52150EBL2007	VP40.ZEBV.IgG	Test 4	LUMINEX ASSAY	SERUM	BNB-s3	10	8	MFI
VAC52150EBL2007	NP.ZEBV.IgG	Test 1	LUMINEX ASSAY	SERUM	BNI-s3	10	48	MFI
VAC52150EBL2007	GP.ZEBV.May.IgG	Test 2	LUMINEX ASSAY	SERUM	BNI-s3	10	50	MFI
VAC52150EBL2007	GP.ZEBV.Kiss.IgG	Test 3	LUMINEX ASSAY	SERUM	BNI-s3	10	47	MFI
VAC52150EBL2007	VP40.ZEBV.IgG	Test 4	LUMINEX ASSAY	SERUM	BNI-s3	10	67	MFI
VAC52150EBL2007	NP.ZEBV.IgG	Test 1	LUMINEX ASSAY	SERUM	BNP-s3	10	46	MFI
VAC52150EBL2007	GP.ZEBV.May.IgG	Test 2	LUMINEX ASSAY	SERUM	BNP-s3	10	13	MFI
VAC52150EBL2007	GP.ZEBV.Kiss.IgG	Test 3	LUMINEX ASSAY	SERUM	BNP-s3	10	196.5	MFI
VAC52150EBL2007	VP40.ZEBV.IgG	Test 4	LUMINEX ASSAY	SERUM	BNP-s3	10	45	MFI
VAC52150EBL2007	NP.ZEBV.IgG	Test 1	LUMINEX ASSAY	SERUM	BNW-s3	10	283.5	MFI
VAC52150EBL2007	GP.ZEBV.May.IgG	Test 2	LUMINEX ASSAY	SERUM	BNW-s3	10	354	MFI
VAC52150EBL2007	GP.ZEBV.Kiss.IgG	Test 3	LUMINEX ASSAY	SERUM	BNW-s3	10	503	MFI
VAC52150EBL2007	VP40.ZEBV.IgG	Test 4	LUMINEX ASSAY	SERUM	BNW-s3	10	38	MFI
VAC52150EBL2007	NP.ZEBV.IgG	Test 1	LUMINEX ASSAY	SERUM	BOD-s3	10	4	MFI
VAC52150EBL2007	GP.ZEBV.May.IgG	Test 2	LUMINEX ASSAY	SERUM	BOD-s3	10	66	MFI
VAC52150EBL2007	GP.ZEBV.Kiss.IgG	Test 3	LUMINEX ASSAY	SERUM	BOD-s3	10	135	MFI
VAC52150EBL2007	VP40.ZEBV.IgG	Test 4	LUMINEX ASSAY	SERUM	BOD-s3	10	867	MFI
VAC52150EBL2007	NP.ZEBV.IgG	Test 1	LUMINEX ASSAY	SERUM	BOK-s3	10	40	MFI
VAC52150EBL2007	GP.ZEBV.May.IgG	Test 2	LUMINEX ASSAY	SERUM	BOK-s3	10	404	MFI
VAC52150EBL2007	GP.ZEBV.Kiss.IgG	Test 3	LUMINEX ASSAY	SERUM	BOK-s3	10	441	MFI
VAC52150EBL2007	VP40.ZEBV.IgG	Test 4	LUMINEX ASSAY	SERUM	BOK-s3	10	131.5	MFI
VAC52150EBL2007	NP.ZEBV.IgG	Test 1	LUMINEX ASSAY	SERUM	BOR-s3	10	7	MFI
VAC52150EBL2007	GP.ZEBV.May.IgG	Test 2	LUMINEX ASSAY	SERUM	BOR-s3	10	741	MFI
VAC52150EBL2007	GP.ZEBV.Kiss.IgG	Test 3	LUMINEX ASSAY	SERUM	BOR-s3	10	811.5	MFI
VAC52150EBL2007	VP40.ZEBV.IgG	Test 4	LUMINEX ASSAY	SERUM	BOR-s3	10	64	MFI
VAC52150EBL2007	NP.ZEBV.IgG	Test 1	LUMINEX ASSAY	SERUM	BOY-s3	10	4	MFI
VAC52150EBL2007	GP.ZEBV.May.IgG	Test 2	LUMINEX ASSAY	SERUM	BOY-s3	10	126	MFI
VAC52150EBL2007	GP.ZEBV.Kiss.IgG	Test 3	LUMINEX ASSAY	SERUM	BOY-s3	10	177	MFI
VAC52150EBL2007	VP40.ZEBV.IgG	Test 4	LUMINEX ASSAY	SERUM	BOY-s3	10	124	MFI
VAC52150EBL2007	NP.ZEBV.IgG	Test 1	LUMINEX ASSAY	SERUM	BPF-s3	10	31	MFI
VAC52150EBL2007	GP.ZEBV.May.IgG	Test 2	LUMINEX ASSAY	SERUM	BPF-s3	10	89	MFI
VAC52150EBL2007	GP.ZEBV.Kiss.IgG	Test 3	LUMINEX ASSAY	SERUM	BPF-s3	10	114.5	MFI
VAC52150EBL2007	VP40.ZEBV.IgG	Test 4	LUMINEX ASSAY	SERUM	BPF-s3	10	37	MFI
VAC52150EBL2007	NP.ZEBV.IgG	Test 1	LUMINEX ASSAY	SERUM	BPM-s3	10	15	MFI
VAC52150EBL2007	GP.ZEBV.May.IgG	Test 2	LUMINEX ASSAY	SERUM	BPM-s3	10	112	MFI
VAC52150EBL2007	GP.ZEBV.Kiss.IgG	Test 3	LUMINEX ASSAY	SERUM	BPM-s3	10	40	MFI
VAC52150EBL2007	VP40.ZEBV.IgG	Test 4	LUMINEX ASSAY	SERUM	BPM-s3	10	271	MFI
VAC52150EBL2007	NP.ZEBV.IgG	Test 1	LUMINEX ASSAY	SERUM	BPT-s3	10	11	MFI
VAC52150EBL2007	GP.ZEBV.May.IgG	Test 2	LUMINEX ASSAY	SERUM	BPT-s3	10	33	MFI
VAC52150EBL2007	GP.ZEBV.Kiss.IgG	Test 3	LUMINEX ASSAY	SERUM	BPT-s3	10	26	MFI
VAC52150EBL2007	VP40.ZEBV.IgG	Test 4	LUMINEX ASSAY	SERUM	BPT-s3	10	12	MFI
VAC52150EBL2007	NP.ZEBV.IgG	Test 1	LUMINEX ASSAY	SERUM	BQA-s3	10	6	MFI
VAC52150EBL2007	GP.ZEBV.May.IgG	Test 2	LUMINEX ASSAY	SERUM	BQA-s3	10	67	MFI
VAC52150EBL2007	GP.ZEBV.Kiss.IgG	Test 3	LUMINEX ASSAY	SERUM	BQA-s3	10	73	MFI
VAC52150EBL2007	VP40.ZEBV.IgG	Test 4	LUMINEX ASSAY	SERUM	BQA-s3	10	4262	MFI
VAC52150EBL2007	NP.ZEBV.IgG	Test 1	LUMINEX ASSAY	SERUM	BQH-s3	10	15	MFI
VAC52150EBL2007	GP.ZEBV.May.IgG	Test 2	LUMINEX ASSAY	SERUM	BQH-s3	10	131.5	MFI
VAC52150EBL2007	GP.ZEBV.Kiss.IgG	Test 3	LUMINEX ASSAY	SERUM	BQH-s3	10	41	MFI
VAC52150EBL2007	VP40.ZEBV.IgG	Test 4	LUMINEX ASSAY	SERUM	BQH-s3	10	33	MFI
VAC52150EBL2007	NP.ZEBV.IgG	Test 1	LUMINEX ASSAY	SERUM	BQO-s3	10	9	MFI
VAC52150EBL2007	GP.ZEBV.May.IgG	Test 2	LUMINEX ASSAY	SERUM	BQO-s3	10	37	MFI
VAC52150EBL2007	GP.ZEBV.Kiss.IgG	Test 3	LUMINEX ASSAY	SERUM	BQO-s3	10	58	MFI
VAC52150EBL2007	VP40.ZEBV.IgG	Test 4	LUMINEX ASSAY	SERUM	BQO-s3	10	32	MFI
VAC52150EBL2007	NP.ZEBV.IgG	Test 1	LUMINEX ASSAY	SERUM	BQV-s3	10	4	MFI
VAC52150EBL2007	GP.ZEBV.May.IgG	Test 2	LUMINEX ASSAY	SERUM	BQV-s3	10	108.5	MFI
VAC52150EBL2007	GP.ZEBV.Kiss.IgG	Test 3	LUMINEX ASSAY	SERUM	BQV-s3	10	111	MFI
VAC52150EBL2007	VP40.ZEBV.IgG	Test 4	LUMINEX ASSAY	SERUM	BQV-s3	10	105	MFI
VAC52150EBL2007	NP.ZEBV.IgG	Test 1	LUMINEX ASSAY	SERUM	BRC-s3	10	8	MFI
VAC52150EBL2007	GP.ZEBV.May.IgG	Test 2	LUMINEX ASSAY	SERUM	BRC-s3	10	3	MFI
VAC52150EBL2007	GP.ZEBV.Kiss.IgG	Test 3	LUMINEX ASSAY	SERUM	BRC-s3	10	5	MFI
VAC52150EBL2007	VP40.ZEBV.IgG	Test 4	LUMINEX ASSAY	SERUM	BRC-s3	10	23	MFI
VAC52150EBL2007	NP.ZEBV.IgG	Test 1	LUMINEX ASSAY	SERUM	BRJ-s3	10	14	MFI
VAC52150EBL2007	GP.ZEBV.May.IgG	Test 2	LUMINEX ASSAY	SERUM	BRJ-s3	10	66	MFI
VAC52150EBL2007	GP.ZEBV.Kiss.IgG	Test 3	LUMINEX ASSAY	SERUM	BRJ-s3	10	51	MFI
VAC52150EBL2007	VP40.ZEBV.IgG	Test 4	LUMINEX ASSAY	SERUM	BRJ-s3	10	53	MFI
VAC52150EBL2007	NP.ZEBV.IgG	Test 1	LUMINEX ASSAY	SERUM	BRQ-s3	10	16	MFI
VAC52150EBL2007	GP.ZEBV.May.IgG	Test 2	LUMINEX ASSAY	SERUM	BRQ-s3	10	269	MFI
VAC52150EBL2007	GP.ZEBV.Kiss.IgG	Test 3	LUMINEX ASSAY	SERUM	BRQ-s3	10	309	MFI
VAC52150EBL2007	VP40.ZEBV.IgG	Test 4	LUMINEX ASSAY	SERUM	BRQ-s3	10	288	MFI
VAC52150EBL2007	NP.ZEBV.IgG	Test 1	LUMINEX ASSAY	SERUM	BRX-s3	10	6	MFI
VAC52150EBL2007	GP.ZEBV.May.IgG	Test 2	LUMINEX ASSAY	SERUM	BRX-s3	10	434	MFI
VAC52150EBL2007	GP.ZEBV.Kiss.IgG	Test 3	LUMINEX ASSAY	SERUM	BRX-s3	10	525	MFI
VAC52150EBL2007	VP40.ZEBV.IgG	Test 4	LUMINEX ASSAY	SERUM	BRX-s3	10	65	MFI
VAC52150EBL2007	NP.ZEBV.IgG	Test 1	LUMINEX ASSAY	SERUM	BSE-s3	10	1	MFI
VAC52150EBL2007	GP.ZEBV.May.IgG	Test 2	LUMINEX ASSAY	SERUM	BSE-s3	10	7	MFI
VAC52150EBL2007	GP.ZEBV.Kiss.IgG	Test 3	LUMINEX ASSAY	SERUM	BSE-s3	10	9	MFI
VAC52150EBL2007	VP40.ZEBV.IgG	Test 4	LUMINEX ASSAY	SERUM	BSE-s3	10	7	MFI
VAC52150EBL2007	NP.ZEBV.IgG	Test 1	LUMINEX ASSAY	SERUM	BSL-s3	10	3	MFI
VAC52150EBL2007	GP.ZEBV.May.IgG	Test 2	LUMINEX ASSAY	SERUM	BSL-s3	10	4	MFI
VAC52150EBL2007	GP.ZEBV.Kiss.IgG	Test 3	LUMINEX ASSAY	SERUM	BSL-s3	10	7	MFI
VAC52150EBL2007	VP40.ZEBV.IgG	Test 4	LUMINEX ASSAY	SERUM	BSL-s3	10	12	MFI
VAC52150EBL2007	NP.ZEBV.IgG	Test 1	LUMINEX ASSAY	SERUM	BSS-s3	10	4	MFI
VAC52150EBL2007	GP.ZEBV.May.IgG	Test 2	LUMINEX ASSAY	SERUM	BSS-s3	10	42	MFI
VAC52150EBL2007	GP.ZEBV.Kiss.IgG	Test 3	LUMINEX ASSAY	SERUM	BSS-s3	10	53	MFI
VAC52150EBL2007	VP40.ZEBV.IgG	Test 4	LUMINEX ASSAY	SERUM	BSS-s3	10	45	MFI
VAC52150EBL2007	NP.ZEBV.IgG	Test 1	LUMINEX ASSAY	SERUM	BSZ-s3	10	4	MFI
VAC52150EBL2007	GP.ZEBV.May.IgG	Test 2	LUMINEX ASSAY	SERUM	BSZ-s3	10	22	MFI
VAC52150EBL2007	GP.ZEBV.Kiss.IgG	Test 3	LUMINEX ASSAY	SERUM	BSZ-s3	10	46	MFI
VAC52150EBL2007	VP40.ZEBV.IgG	Test 4	LUMINEX ASSAY	SERUM	BSZ-s3	10	1329.5	MFI
VAC52150EBL2007	NP.ZEBV.IgG	Test 1	LUMINEX ASSAY	SERUM	BTG-s3	10	1	MFI
VAC52150EBL2007	GP.ZEBV.May.IgG	Test 2	LUMINEX ASSAY	SERUM	BTG-s3	10	285	MFI
VAC52150EBL2007	GP.ZEBV.Kiss.IgG	Test 3	LUMINEX ASSAY	SERUM	BTG-s3	10	307.5	MFI
VAC52150EBL2007	VP40.ZEBV.IgG	Test 4	LUMINEX ASSAY	SERUM	BTG-s3	10	43.5	MFI
VAC52150EBL2007	NP.ZEBV.IgG	Test 1	LUMINEX ASSAY	SERUM	BTN-s3	10	66	MFI
VAC52150EBL2007	GP.ZEBV.May.IgG	Test 2	LUMINEX ASSAY	SERUM	BTN-s3	10	11	MFI
VAC52150EBL2007	GP.ZEBV.Kiss.IgG	Test 3	LUMINEX ASSAY	SERUM	BTN-s3	10	12	MFI
VAC52150EBL2007	VP40.ZEBV.IgG	Test 4	LUMINEX ASSAY	SERUM	BTN-s3	10	17	MFI
VAC52150EBL2007	NP.ZEBV.IgG	Test 1	LUMINEX ASSAY	SERUM	BTU-s3	10	22	MFI
VAC52150EBL2007	GP.ZEBV.May.IgG	Test 2	LUMINEX ASSAY	SERUM	BTU-s3	10	12	MFI
VAC52150EBL2007	GP.ZEBV.Kiss.IgG	Test 3	LUMINEX ASSAY	SERUM	BTU-s3	10	16	MFI
VAC52150EBL2007	VP40.ZEBV.IgG	Test 4	LUMINEX ASSAY	SERUM	BTU-s3	10	48	MFI
VAC52150EBL2007	NP.ZEBV.IgG	Test 1	LUMINEX ASSAY	SERUM	BUB-s3	10	2	MFI
VAC52150EBL2007	GP.ZEBV.May.IgG	Test 2	LUMINEX ASSAY	SERUM	BUB-s3	10	5	MFI
VAC52150EBL2007	GP.ZEBV.Kiss.IgG	Test 3	LUMINEX ASSAY	SERUM	BUB-s3	10	10	MFI
VAC52150EBL2007	VP40.ZEBV.IgG	Test 4	LUMINEX ASSAY	SERUM	BUB-s3	10	38.5	MFI
VAC52150EBL2007	NP.ZEBV.IgG	Test 1	LUMINEX ASSAY	SERUM	BUI-s3	10	72	MFI
VAC52150EBL2007	GP.ZEBV.May.IgG	Test 2	LUMINEX ASSAY	SERUM	BUI-s3	10	239	MFI
VAC52150EBL2007	GP.ZEBV.Kiss.IgG	Test 3	LUMINEX ASSAY	SERUM	BUI-s3	10	310	MFI
VAC52150EBL2007	VP40.ZEBV.IgG	Test 4	LUMINEX ASSAY	SERUM	BUI-s3	10	143	MFI
VAC52150EBL2007	NP.ZEBV.IgG	Test 1	LUMINEX ASSAY	SERUM	BUP-s3	10	9	MFI
VAC52150EBL2007	GP.ZEBV.May.IgG	Test 2	LUMINEX ASSAY	SERUM	BUP-s3	10	1413.5	MFI
VAC52150EBL2007	GP.ZEBV.Kiss.IgG	Test 3	LUMINEX ASSAY	SERUM	BUP-s3	10	1891	MFI
VAC52150EBL2007	VP40.ZEBV.IgG	Test 4	LUMINEX ASSAY	SERUM	BUP-s3	10	193	MFI
VAC52150EBL2007	NP.ZEBV.IgG	Test 1	LUMINEX ASSAY	SERUM	BUW-s3	10	55	MFI
VAC52150EBL2007	GP.ZEBV.May.IgG	Test 2	LUMINEX ASSAY	SERUM	BUW-s3	10	135	MFI
VAC52150EBL2007	GP.ZEBV.Kiss.IgG	Test 3	LUMINEX ASSAY	SERUM	BUW-s3	10	165.5	MFI
VAC52150EBL2007	VP40.ZEBV.IgG	Test 4	LUMINEX ASSAY	SERUM	BUW-s3	10	22	MFI
VAC52150EBL2007	NP.ZEBV.IgG	Test 1	LUMINEX ASSAY	SERUM	BVD-s3	10	21	MFI
VAC52150EBL2007	GP.ZEBV.May.IgG	Test 2	LUMINEX ASSAY	SERUM	BVD-s3	10	104	MFI
VAC52150EBL2007	GP.ZEBV.Kiss.IgG	Test 3	LUMINEX ASSAY	SERUM	BVD-s3	10	119	MFI
VAC52150EBL2007	VP40.ZEBV.IgG	Test 4	LUMINEX ASSAY	SERUM	BVD-s3	10	9	MFI
VAC52150EBL2007	NP.ZEBV.IgG	Test 1	LUMINEX ASSAY	SERUM	BVK-s3	10	18	MFI
VAC52150EBL2007	GP.ZEBV.May.IgG	Test 2	LUMINEX ASSAY	SERUM	BVK-s3	10	29	MFI
VAC52150EBL2007	GP.ZEBV.Kiss.IgG	Test 3	LUMINEX ASSAY	SERUM	BVK-s3	10	51	MFI
VAC52150EBL2007	VP40.ZEBV.IgG	Test 4	LUMINEX ASSAY	SERUM	BVK-s3	10	1125.5	MFI
VAC52150EBL2007	NP.ZEBV.IgG	Test 1	LUMINEX ASSAY	SERUM	BVR-s3	10	1	MFI
VAC52150EBL2007	GP.ZEBV.May.IgG	Test 2	LUMINEX ASSAY	SERUM	BVR-s3	10	16	MFI
VAC52150EBL2007	GP.ZEBV.Kiss.IgG	Test 3	LUMINEX ASSAY	SERUM	BVR-s3	10	23	MFI
VAC52150EBL2007	VP40.ZEBV.IgG	Test 4	LUMINEX ASSAY	SERUM	BVR-s3	10	3	MFI
VAC52150EBL2007	NP.ZEBV.IgG	Test 1	LUMINEX ASSAY	SERUM	BVY-s3	10	3	MFI
VAC52150EBL2007	GP.ZEBV.May.IgG	Test 2	LUMINEX ASSAY	SERUM	BVY-s3	10	766	MFI
VAC52150EBL2007	GP.ZEBV.Kiss.IgG	Test 3	LUMINEX ASSAY	SERUM	BVY-s3	10	903	MFI
VAC52150EBL2007	VP40.ZEBV.IgG	Test 4	LUMINEX ASSAY	SERUM	BVY-s3	10	22	MFI
VAC52150EBL2007	NP.ZEBV.IgG	Test 1	LUMINEX ASSAY	SERUM	BWF-s3	10	13	MFI
VAC52150EBL2007	GP.ZEBV.May.IgG	Test 2	LUMINEX ASSAY	SERUM	BWF-s3	10	24	MFI
VAC52150EBL2007	GP.ZEBV.Kiss.IgG	Test 3	LUMINEX ASSAY	SERUM	BWF-s3	10	24	MFI
VAC52150EBL2007	VP40.ZEBV.IgG	Test 4	LUMINEX ASSAY	SERUM	BWF-s3	10	5	MFI
VAC52150EBL2007	NP.ZEBV.IgG	Test 1	LUMINEX ASSAY	SERUM	BWM-s3	10	5	MFI
VAC52150EBL2007	GP.ZEBV.May.IgG	Test 2	LUMINEX ASSAY	SERUM	BWM-s3	10	4	MFI
VAC52150EBL2007	GP.ZEBV.Kiss.IgG	Test 3	LUMINEX ASSAY	SERUM	BWM-s3	10	7	MFI
VAC52150EBL2007	VP40.ZEBV.IgG	Test 4	LUMINEX ASSAY	SERUM	BWM-s3	10	117	MFI
VAC52150EBL2007	NP.ZEBV.IgG	Test 1	LUMINEX ASSAY	SERUM	BWT-s3	10	31	MFI
VAC52150EBL2007	GP.ZEBV.May.IgG	Test 2	LUMINEX ASSAY	SERUM	BWT-s3	10	30	MFI
VAC52150EBL2007	GP.ZEBV.Kiss.IgG	Test 3	LUMINEX ASSAY	SERUM	BWT-s3	10	565	MFI
VAC52150EBL2007	VP40.ZEBV.IgG	Test 4	LUMINEX ASSAY	SERUM	BWT-s3	10	65	MFI
VAC52150EBL2007	NP.ZEBV.IgG	Test 1	LUMINEX ASSAY	SERUM	BXA-s3	10	27	MFI
VAC52150EBL2007	GP.ZEBV.May.IgG	Test 2	LUMINEX ASSAY	SERUM	BXA-s3	10	179	MFI
VAC52150EBL2007	GP.ZEBV.Kiss.IgG	Test 3	LUMINEX ASSAY	SERUM	BXA-s3	10	58	MFI
VAC52150EBL2007	VP40.ZEBV.IgG	Test 4	LUMINEX ASSAY	SERUM	BXA-s3	10	127	MFI
VAC52150EBL2007	NP.ZEBV.IgG	Test 1	LUMINEX ASSAY	SERUM	BXH-s3	10	24	MFI
VAC52150EBL2007	GP.ZEBV.May.IgG	Test 2	LUMINEX ASSAY	SERUM	BXH-s3	10	242	MFI
VAC52150EBL2007	GP.ZEBV.Kiss.IgG	Test 3	LUMINEX ASSAY	SERUM	BXH-s3	10	310	MFI
VAC52150EBL2007	VP40.ZEBV.IgG	Test 4	LUMINEX ASSAY	SERUM	BXH-s3	10	14	MFI
VAC52150EBL2007	NP.ZEBV.IgG	Test 1	LUMINEX ASSAY	SERUM	BXO-s3	10	5	MFI
VAC52150EBL2007	GP.ZEBV.May.IgG	Test 2	LUMINEX ASSAY	SERUM	BXO-s3	10	756	MFI
VAC52150EBL2007	GP.ZEBV.Kiss.IgG	Test 3	LUMINEX ASSAY	SERUM	BXO-s3	10	537	MFI
VAC52150EBL2007	VP40.ZEBV.IgG	Test 4	LUMINEX ASSAY	SERUM	BXO-s3	10	7	MFI
VAC52150EBL2007	NP.ZEBV.IgG	Test 1	LUMINEX ASSAY	SERUM	BXV-s3	10	4	MFI
VAC52150EBL2007	GP.ZEBV.May.IgG	Test 2	LUMINEX ASSAY	SERUM	BXV-s3	10	260	MFI
VAC52150EBL2007	GP.ZEBV.Kiss.IgG	Test 3	LUMINEX ASSAY	SERUM	BXV-s3	10	306	MFI
VAC52150EBL2007	VP40.ZEBV.IgG	Test 4	LUMINEX ASSAY	SERUM	BXV-s3	10	29	MFI
VAC52150EBL2007	NP.ZEBV.IgG	Test 1	LUMINEX ASSAY	SERUM	BYC-s3	10	2	MFI
VAC52150EBL2007	GP.ZEBV.May.IgG	Test 2	LUMINEX ASSAY	SERUM	BYC-s3	10	7	MFI
VAC52150EBL2007	GP.ZEBV.Kiss.IgG	Test 3	LUMINEX ASSAY	SERUM	BYC-s3	10	9	MFI
VAC52150EBL2007	VP40.ZEBV.IgG	Test 4	LUMINEX ASSAY	SERUM	BYC-s3	10	10	MFI
VAC52150EBL2007	NP.ZEBV.IgG	Test 1	LUMINEX ASSAY	SERUM	BYJ-s3	10	54	MFI
VAC52150EBL2007	GP.ZEBV.May.IgG	Test 2	LUMINEX ASSAY	SERUM	BYJ-s3	10	14907.5	MFI
VAC52150EBL2007	GP.ZEBV.Kiss.IgG	Test 3	LUMINEX ASSAY	SERUM	BYJ-s3	10	15659	MFI
VAC52150EBL2007	VP40.ZEBV.IgG	Test 4	LUMINEX ASSAY	SERUM	BYJ-s3	10	155	MFI
VAC52150EBL2007	NP.ZEBV.IgG	Test 1	LUMINEX ASSAY	SERUM	BYQ-s3	10	1	MFI
VAC52150EBL2007	GP.ZEBV.May.IgG	Test 2	LUMINEX ASSAY	SERUM	BYQ-s3	10	919.5	MFI
VAC52150EBL2007	GP.ZEBV.Kiss.IgG	Test 3	LUMINEX ASSAY	SERUM	BYQ-s3	10	995	MFI
VAC52150EBL2007	VP40.ZEBV.IgG	Test 4	LUMINEX ASSAY	SERUM	BYQ-s3	10	16.5	MFI
VAC52150EBL2007	NP.ZEBV.IgG	Test 1	LUMINEX ASSAY	SERUM	BYX-s3	10	2	MFI
VAC52150EBL2007	GP.ZEBV.May.IgG	Test 2	LUMINEX ASSAY	SERUM	BYX-s3	10	56	MFI
VAC52150EBL2007	GP.ZEBV.Kiss.IgG	Test 3	LUMINEX ASSAY	SERUM	BYX-s3	10	111	MFI
VAC52150EBL2007	VP40.ZEBV.IgG	Test 4	LUMINEX ASSAY	SERUM	BYX-s3	10	22	MFI
VAC52150EBL2007	NP.ZEBV.IgG	Test 1	LUMINEX ASSAY	SERUM	BZE-s3	10	3	MFI
VAC52150EBL2007	GP.ZEBV.May.IgG	Test 2	LUMINEX ASSAY	SERUM	BZE-s3	10	168	MFI
VAC52150EBL2007	GP.ZEBV.Kiss.IgG	Test 3	LUMINEX ASSAY	SERUM	BZE-s3	10	216	MFI
VAC52150EBL2007	VP40.ZEBV.IgG	Test 4	LUMINEX ASSAY	SERUM	BZE-s3	10	18	MFI
VAC52150EBL2007	NP.ZEBV.IgG	Test 1	LUMINEX ASSAY	SERUM	BZL-s3	10	5	MFI
VAC52150EBL2007	GP.ZEBV.May.IgG	Test 2	LUMINEX ASSAY	SERUM	BZL-s3	10	4	MFI
VAC52150EBL2007	GP.ZEBV.Kiss.IgG	Test 3	LUMINEX ASSAY	SERUM	BZL-s3	10	10	MFI
VAC52150EBL2007	VP40.ZEBV.IgG	Test 4	LUMINEX ASSAY	SERUM	BZL-s3	10	85	MFI
VAC52150EBL2007	NP.ZEBV.IgG	Test 1	LUMINEX ASSAY	SERUM	BZS-s3	10	23	MFI
VAC52150EBL2007	GP.ZEBV.May.IgG	Test 2	LUMINEX ASSAY	SERUM	BZS-s3	10	34	MFI
VAC52150EBL2007	GP.ZEBV.Kiss.IgG	Test 3	LUMINEX ASSAY	SERUM	BZS-s3	10	16	MFI
VAC52150EBL2007	VP40.ZEBV.IgG	Test 4	LUMINEX ASSAY	SERUM	BZS-s3	10	342	MFI
VAC52150EBL2007	NP.ZEBV.IgG	Test 1	LUMINEX ASSAY	SERUM	BZZ-s3	10	7	MFI
VAC52150EBL2007	GP.ZEBV.May.IgG	Test 2	LUMINEX ASSAY	SERUM	BZZ-s3	10	86	MFI
VAC52150EBL2007	GP.ZEBV.Kiss.IgG	Test 3	LUMINEX ASSAY	SERUM	BZZ-s3	10	147	MFI
VAC52150EBL2007	VP40.ZEBV.IgG	Test 4	LUMINEX ASSAY	SERUM	BZZ-s3	10	47	MFI
VAC52150EBL2007	NP.ZEBV.IgG	Test 1	LUMINEX ASSAY	SERUM	CAG-s3	10	37	MFI
VAC52150EBL2007	GP.ZEBV.May.IgG	Test 2	LUMINEX ASSAY	SERUM	CAG-s3	10	42	MFI
VAC52150EBL2007	GP.ZEBV.Kiss.IgG	Test 3	LUMINEX ASSAY	SERUM	CAG-s3	10	43	MFI
VAC52150EBL2007	VP40.ZEBV.IgG	Test 4	LUMINEX ASSAY	SERUM	CAG-s3	10	15	MFI
VAC52150EBL2007	NP.ZEBV.IgG	Test 1	LUMINEX ASSAY	SERUM	CAN-s3	10	5	MFI
VAC52150EBL2007	GP.ZEBV.May.IgG	Test 2	LUMINEX ASSAY	SERUM	CAN-s3	10	5	MFI
VAC52150EBL2007	GP.ZEBV.Kiss.IgG	Test 3	LUMINEX ASSAY	SERUM	CAN-s3	10	2	MFI
VAC52150EBL2007	VP40.ZEBV.IgG	Test 4	LUMINEX ASSAY	SERUM	CAN-s3	10	204	MFI
VAC52150EBL2007	NP.ZEBV.IgG	Test 1	LUMINEX ASSAY	SERUM	CAU-s3	10	20	MFI
VAC52150EBL2007	GP.ZEBV.May.IgG	Test 2	LUMINEX ASSAY	SERUM	CAU-s3	10	117	MFI
VAC52150EBL2007	GP.ZEBV.Kiss.IgG	Test 3	LUMINEX ASSAY	SERUM	CAU-s3	10	203	MFI
VAC52150EBL2007	VP40.ZEBV.IgG	Test 4	LUMINEX ASSAY	SERUM	CAU-s3	10	9752.5	MFI
VAC52150EBL2007	NP.ZEBV.IgG	Test 1	LUMINEX ASSAY	SERUM	CBB-s3	10	4	MFI
VAC52150EBL2007	GP.ZEBV.May.IgG	Test 2	LUMINEX ASSAY	SERUM	CBB-s3	10	85	MFI
VAC52150EBL2007	GP.ZEBV.Kiss.IgG	Test 3	LUMINEX ASSAY	SERUM	CBB-s3	10	119	MFI
VAC52150EBL2007	VP40.ZEBV.IgG	Test 4	LUMINEX ASSAY	SERUM	CBB-s3	10	65	MFI
VAC52150EBL2007	NP.ZEBV.IgG	Test 1	LUMINEX ASSAY	SERUM	CBI-s3	10	77	MFI
VAC52150EBL2007	GP.ZEBV.May.IgG	Test 2	LUMINEX ASSAY	SERUM	CBI-s3	10	32	MFI
VAC52150EBL2007	GP.ZEBV.Kiss.IgG	Test 3	LUMINEX ASSAY	SERUM	CBI-s3	10	46	MFI
VAC52150EBL2007	VP40.ZEBV.IgG	Test 4	LUMINEX ASSAY	SERUM	CBI-s3	10	40	MFI
VAC52150EBL2007	NP.ZEBV.IgG	Test 1	LUMINEX ASSAY	SERUM	CBP-s3	10	5	MFI
VAC52150EBL2007	GP.ZEBV.May.IgG	Test 2	LUMINEX ASSAY	SERUM	CBP-s3	10	263	MFI
VAC52150EBL2007	GP.ZEBV.Kiss.IgG	Test 3	LUMINEX ASSAY	SERUM	CBP-s3	10	282	MFI
VAC52150EBL2007	VP40.ZEBV.IgG	Test 4	LUMINEX ASSAY	SERUM	CBP-s3	10	95	MFI
VAC52150EBL2007	NP.ZEBV.IgG	Test 1	LUMINEX ASSAY	SERUM	CBW-s3	10	4	MFI
VAC52150EBL2007	GP.ZEBV.May.IgG	Test 2	LUMINEX ASSAY	SERUM	CBW-s3	10	525	MFI
VAC52150EBL2007	GP.ZEBV.Kiss.IgG	Test 3	LUMINEX ASSAY	SERUM	CBW-s3	10	640	MFI
VAC52150EBL2007	VP40.ZEBV.IgG	Test 4	LUMINEX ASSAY	SERUM	CBW-s3	10	85	MFI
VAC52150EBL2007	NP.ZEBV.IgG	Test 1	LUMINEX ASSAY	SERUM	CCD-s3	10	10	MFI
VAC52150EBL2007	GP.ZEBV.May.IgG	Test 2	LUMINEX ASSAY	SERUM	CCD-s3	10	138.5	MFI
VAC52150EBL2007	GP.ZEBV.Kiss.IgG	Test 3	LUMINEX ASSAY	SERUM	CCD-s3	10	163	MFI
VAC52150EBL2007	VP40.ZEBV.IgG	Test 4	LUMINEX ASSAY	SERUM	CCD-s3	10	46	MFI
VAC52150EBL2007	NP.ZEBV.IgG	Test 1	LUMINEX ASSAY	SERUM	CCK-s3	10	1	MFI
VAC52150EBL2007	GP.ZEBV.May.IgG	Test 2	LUMINEX ASSAY	SERUM	CCK-s3	10	45	MFI
VAC52150EBL2007	GP.ZEBV.Kiss.IgG	Test 3	LUMINEX ASSAY	SERUM	CCK-s3	10	44	MFI
VAC52150EBL2007	VP40.ZEBV.IgG	Test 4	LUMINEX ASSAY	SERUM	CCK-s3	10	20	MFI
VAC52150EBL2007	NP.ZEBV.IgG	Test 1	LUMINEX ASSAY	SERUM	CCR-s3	10	3	MFI
VAC52150EBL2007	GP.ZEBV.May.IgG	Test 2	LUMINEX ASSAY	SERUM	CCR-s3	10	7	MFI
VAC52150EBL2007	GP.ZEBV.Kiss.IgG	Test 3	LUMINEX ASSAY	SERUM	CCR-s3	10	7	MFI
VAC52150EBL2007	VP40.ZEBV.IgG	Test 4	LUMINEX ASSAY	SERUM	CCR-s3	10	88	MFI
VAC52150EBL2007	NP.ZEBV.IgG	Test 1	LUMINEX ASSAY	SERUM	CCY-s3	10	3	MFI
VAC52150EBL2007	GP.ZEBV.May.IgG	Test 2	LUMINEX ASSAY	SERUM	CCY-s3	10	661	MFI
VAC52150EBL2007	GP.ZEBV.Kiss.IgG	Test 3	LUMINEX ASSAY	SERUM	CCY-s3	10	693	MFI
VAC52150EBL2007	VP40.ZEBV.IgG	Test 4	LUMINEX ASSAY	SERUM	CCY-s3	10	478.5	MFI
VAC52150EBL2007	NP.ZEBV.IgG	Test 1	LUMINEX ASSAY	SERUM	CDF-s3	10	22	MFI
VAC52150EBL2007	GP.ZEBV.May.IgG	Test 2	LUMINEX ASSAY	SERUM	CDF-s3	10	16	MFI
VAC52150EBL2007	GP.ZEBV.Kiss.IgG	Test 3	LUMINEX ASSAY	SERUM	CDF-s3	10	322	MFI
VAC52150EBL2007	VP40.ZEBV.IgG	Test 4	LUMINEX ASSAY	SERUM	CDF-s3	10	28	MFI
VAC52150EBL2007	NP.ZEBV.IgG	Test 1	LUMINEX ASSAY	SERUM	CDM-s3	10	1	MFI
VAC52150EBL2007	GP.ZEBV.May.IgG	Test 2	LUMINEX ASSAY	SERUM	CDM-s3	10	198	MFI
VAC52150EBL2007	GP.ZEBV.Kiss.IgG	Test 3	LUMINEX ASSAY	SERUM	CDM-s3	10	239	MFI
VAC52150EBL2007	VP40.ZEBV.IgG	Test 4	LUMINEX ASSAY	SERUM	CDM-s3	10	36	MFI
VAC52150EBL2007	NP.ZEBV.IgG	Test 1	LUMINEX ASSAY	SERUM	CDT-s3	10	5	MFI
VAC52150EBL2007	GP.ZEBV.May.IgG	Test 2	LUMINEX ASSAY	SERUM	CDT-s3	10	62	MFI
VAC52150EBL2007	GP.ZEBV.Kiss.IgG	Test 3	LUMINEX ASSAY	SERUM	CDT-s3	10	77	MFI
VAC52150EBL2007	VP40.ZEBV.IgG	Test 4	LUMINEX ASSAY	SERUM	CDT-s3	10	1020	MFI
VAC52150EBL2007	NP.ZEBV.IgG	Test 1	LUMINEX ASSAY	SERUM	CEA-s3	10	9	MFI
VAC52150EBL2007	GP.ZEBV.May.IgG	Test 2	LUMINEX ASSAY	SERUM	CEA-s3	10	11	MFI
VAC52150EBL2007	GP.ZEBV.Kiss.IgG	Test 3	LUMINEX ASSAY	SERUM	CEA-s3	10	13	MFI
VAC52150EBL2007	VP40.ZEBV.IgG	Test 4	LUMINEX ASSAY	SERUM	CEA-s3	10	17	MFI
VAC52150EBL2007	NP.ZEBV.IgG	Test 1	LUMINEX ASSAY	SERUM	CEH-s3	10	5	MFI
VAC52150EBL2007	GP.ZEBV.May.IgG	Test 2	LUMINEX ASSAY	SERUM	CEH-s3	10	135	MFI
VAC52150EBL2007	GP.ZEBV.Kiss.IgG	Test 3	LUMINEX ASSAY	SERUM	CEH-s3	10	75	MFI
VAC52150EBL2007	VP40.ZEBV.IgG	Test 4	LUMINEX ASSAY	SERUM	CEH-s3	10	9	MFI
VAC52150EBL2007	NP.ZEBV.IgG	Test 1	LUMINEX ASSAY	SERUM	CEO-s3	10	2	MFI
VAC52150EBL2007	GP.ZEBV.May.IgG	Test 2	LUMINEX ASSAY	SERUM	CEO-s3	10	122	MFI
VAC52150EBL2007	GP.ZEBV.Kiss.IgG	Test 3	LUMINEX ASSAY	SERUM	CEO-s3	10	183	MFI
VAC52150EBL2007	VP40.ZEBV.IgG	Test 4	LUMINEX ASSAY	SERUM	CEO-s3	10	9	MFI
VAC52150EBL2007	NP.ZEBV.IgG	Test 1	LUMINEX ASSAY	SERUM	CEV-s3	10	16	MFI
VAC52150EBL2007	GP.ZEBV.May.IgG	Test 2	LUMINEX ASSAY	SERUM	CEV-s3	10	27	MFI
VAC52150EBL2007	GP.ZEBV.Kiss.IgG	Test 3	LUMINEX ASSAY	SERUM	CEV-s3	10	44	MFI
VAC52150EBL2007	VP40.ZEBV.IgG	Test 4	LUMINEX ASSAY	SERUM	CEV-s3	10	6	MFI
VAC52150EBL2007	NP.ZEBV.IgG	Test 1	LUMINEX ASSAY	SERUM	CFC-s3	10	5	MFI
VAC52150EBL2007	GP.ZEBV.May.IgG	Test 2	LUMINEX ASSAY	SERUM	CFC-s3	10	24	MFI
VAC52150EBL2007	GP.ZEBV.Kiss.IgG	Test 3	LUMINEX ASSAY	SERUM	CFC-s3	10	31	MFI
VAC52150EBL2007	VP40.ZEBV.IgG	Test 4	LUMINEX ASSAY	SERUM	CFC-s3	10	35	MFI
VAC52150EBL2007	NP.ZEBV.IgG	Test 1	LUMINEX ASSAY	SERUM	CFJ-s3	10	250	MFI
VAC52150EBL2007	GP.ZEBV.May.IgG	Test 2	LUMINEX ASSAY	SERUM	CFJ-s3	10	36	MFI
VAC52150EBL2007	GP.ZEBV.Kiss.IgG	Test 3	LUMINEX ASSAY	SERUM	CFJ-s3	10	51.5	MFI
VAC52150EBL2007	VP40.ZEBV.IgG	Test 4	LUMINEX ASSAY	SERUM	CFJ-s3	10	10	MFI
VAC52150EBL2007	NP.ZEBV.IgG	Test 1	LUMINEX ASSAY	SERUM	CFQ-s3	10	16	MFI
VAC52150EBL2007	GP.ZEBV.May.IgG	Test 2	LUMINEX ASSAY	SERUM	CFQ-s3	10	130	MFI
VAC52150EBL2007	GP.ZEBV.Kiss.IgG	Test 3	LUMINEX ASSAY	SERUM	CFQ-s3	10	159	MFI
VAC52150EBL2007	VP40.ZEBV.IgG	Test 4	LUMINEX ASSAY	SERUM	CFQ-s3	10	18.5	MFI
VAC52150EBL2007	NP.ZEBV.IgG	Test 1	LUMINEX ASSAY	SERUM	CFX-s3	10	3	MFI
VAC52150EBL2007	GP.ZEBV.May.IgG	Test 2	LUMINEX ASSAY	SERUM	CFX-s3	10	156	MFI
VAC52150EBL2007	GP.ZEBV.Kiss.IgG	Test 3	LUMINEX ASSAY	SERUM	CFX-s3	10	202	MFI
VAC52150EBL2007	VP40.ZEBV.IgG	Test 4	LUMINEX ASSAY	SERUM	CFX-s3	10	82	MFI
VAC52150EBL2007	NP.ZEBV.IgG	Test 1	LUMINEX ASSAY	SERUM	CGE-s3	10	1	MFI
VAC52150EBL2007	GP.ZEBV.May.IgG	Test 2	LUMINEX ASSAY	SERUM	CGE-s3	10	64	MFI
VAC52150EBL2007	GP.ZEBV.Kiss.IgG	Test 3	LUMINEX ASSAY	SERUM	CGE-s3	10	20	MFI
VAC52150EBL2007	VP40.ZEBV.IgG	Test 4	LUMINEX ASSAY	SERUM	CGE-s3	10	1	MFI
VAC52150EBL2007	NP.ZEBV.IgG	Test 1	LUMINEX ASSAY	SERUM	CGL-s3	10	5	MFI
VAC52150EBL2007	GP.ZEBV.May.IgG	Test 2	LUMINEX ASSAY	SERUM	CGL-s3	10	167	MFI
VAC52150EBL2007	GP.ZEBV.Kiss.IgG	Test 3	LUMINEX ASSAY	SERUM	CGL-s3	10	39	MFI
VAC52150EBL2007	VP40.ZEBV.IgG	Test 4	LUMINEX ASSAY	SERUM	CGL-s3	10	24	MFI
VAC52150EBL2007	NP.ZEBV.IgG	Test 1	LUMINEX ASSAY	SERUM	CGS-s3	10	5	MFI
VAC52150EBL2007	GP.ZEBV.May.IgG	Test 2	LUMINEX ASSAY	SERUM	CGS-s3	10	38	MFI
VAC52150EBL2007	GP.ZEBV.Kiss.IgG	Test 3	LUMINEX ASSAY	SERUM	CGS-s3	10	43	MFI
VAC52150EBL2007	VP40.ZEBV.IgG	Test 4	LUMINEX ASSAY	SERUM	CGS-s3	10	225	MFI
VAC52150EBL2007	NP.ZEBV.IgG	Test 1	LUMINEX ASSAY	SERUM	CGZ-s3	10	2	MFI
VAC52150EBL2007	GP.ZEBV.May.IgG	Test 2	LUMINEX ASSAY	SERUM	CGZ-s3	10	3	MFI
VAC52150EBL2007	GP.ZEBV.Kiss.IgG	Test 3	LUMINEX ASSAY	SERUM	CGZ-s3	10	2	MFI
VAC52150EBL2007	VP40.ZEBV.IgG	Test 4	LUMINEX ASSAY	SERUM	CGZ-s3	10	18	MFI
VAC52150EBL2007	NP.ZEBV.IgG	Test 1	LUMINEX ASSAY	SERUM	CHG-s3	10	2	MFI
VAC52150EBL2007	GP.ZEBV.May.IgG	Test 2	LUMINEX ASSAY	SERUM	CHG-s3	10	46	MFI
VAC52150EBL2007	GP.ZEBV.Kiss.IgG	Test 3	LUMINEX ASSAY	SERUM	CHG-s3	10	39	MFI
VAC52150EBL2007	VP40.ZEBV.IgG	Test 4	LUMINEX ASSAY	SERUM	CHG-s3	10	11	MFI
VAC52150EBL2007	NP.ZEBV.IgG	Test 1	LUMINEX ASSAY	SERUM	CHN-s3	10	2	MFI
VAC52150EBL2007	GP.ZEBV.May.IgG	Test 2	LUMINEX ASSAY	SERUM	CHN-s3	10	9	MFI
VAC52150EBL2007	GP.ZEBV.Kiss.IgG	Test 3	LUMINEX ASSAY	SERUM	CHN-s3	10	18	MFI
VAC52150EBL2007	VP40.ZEBV.IgG	Test 4	LUMINEX ASSAY	SERUM	CHN-s3	10	8	MFI
VAC52150EBL2007	NP.ZEBV.IgG	Test 1	LUMINEX ASSAY	SERUM	CHU-s3	10	16	MFI
VAC52150EBL2007	GP.ZEBV.May.IgG	Test 2	LUMINEX ASSAY	SERUM	CHU-s3	10	40	MFI
VAC52150EBL2007	GP.ZEBV.Kiss.IgG	Test 3	LUMINEX ASSAY	SERUM	CHU-s3	10	11	MFI
VAC52150EBL2007	VP40.ZEBV.IgG	Test 4	LUMINEX ASSAY	SERUM	CHU-s3	10	1718	MFI
VAC52150EBL2007	NP.ZEBV.IgG	Test 1	LUMINEX ASSAY	SERUM	CIB-s3	10	40	MFI
VAC52150EBL2007	GP.ZEBV.May.IgG	Test 2	LUMINEX ASSAY	SERUM	CIB-s3	10	128	MFI
VAC52150EBL2007	GP.ZEBV.Kiss.IgG	Test 3	LUMINEX ASSAY	SERUM	CIB-s3	10	129	MFI
VAC52150EBL2007	VP40.ZEBV.IgG	Test 4	LUMINEX ASSAY	SERUM	CIB-s3	10	15	MFI
VAC52150EBL2007	NP.ZEBV.IgG	Test 1	LUMINEX ASSAY	SERUM	CII-s3	10	2	MFI
VAC52150EBL2007	GP.ZEBV.May.IgG	Test 2	LUMINEX ASSAY	SERUM	CII-s3	10	77	MFI
VAC52150EBL2007	GP.ZEBV.Kiss.IgG	Test 3	LUMINEX ASSAY	SERUM	CII-s3	10	90	MFI
VAC52150EBL2007	VP40.ZEBV.IgG	Test 4	LUMINEX ASSAY	SERUM	CII-s3	10	17	MFI
VAC52150EBL2007	NP.ZEBV.IgG	Test 1	LUMINEX ASSAY	SERUM	CIP-s3	10	1	MFI
VAC52150EBL2007	GP.ZEBV.May.IgG	Test 2	LUMINEX ASSAY	SERUM	CIP-s3	10	10	MFI
VAC52150EBL2007	GP.ZEBV.Kiss.IgG	Test 3	LUMINEX ASSAY	SERUM	CIP-s3	10	14	MFI
VAC52150EBL2007	VP40.ZEBV.IgG	Test 4	LUMINEX ASSAY	SERUM	CIP-s3	10	7	MFI
VAC52150EBL2007	NP.ZEBV.IgG	Test 1	LUMINEX ASSAY	SERUM	CIW-s3	10	0	MFI
VAC52150EBL2007	GP.ZEBV.May.IgG	Test 2	LUMINEX ASSAY	SERUM	CIW-s3	10	181	MFI
VAC52150EBL2007	GP.ZEBV.Kiss.IgG	Test 3	LUMINEX ASSAY	SERUM	CIW-s3	10	199	MFI
VAC52150EBL2007	VP40.ZEBV.IgG	Test 4	LUMINEX ASSAY	SERUM	CIW-s3	10	7	MFI
VAC52150EBL2007	NP.ZEBV.IgG	Test 1	LUMINEX ASSAY	SERUM	CJD-s3	10	7	MFI
VAC52150EBL2007	GP.ZEBV.May.IgG	Test 2	LUMINEX ASSAY	SERUM	CJD-s3	10	506	MFI
VAC52150EBL2007	GP.ZEBV.Kiss.IgG	Test 3	LUMINEX ASSAY	SERUM	CJD-s3	10	562.5	MFI
VAC52150EBL2007	VP40.ZEBV.IgG	Test 4	LUMINEX ASSAY	SERUM	CJD-s3	10	21	MFI
VAC52150EBL2007	NP.ZEBV.IgG	Test 1	LUMINEX ASSAY	SERUM	CJK-s3	10	3	MFI
VAC52150EBL2007	GP.ZEBV.May.IgG	Test 2	LUMINEX ASSAY	SERUM	CJK-s3	10	164	MFI
VAC52150EBL2007	GP.ZEBV.Kiss.IgG	Test 3	LUMINEX ASSAY	SERUM	CJK-s3	10	170	MFI
VAC52150EBL2007	VP40.ZEBV.IgG	Test 4	LUMINEX ASSAY	SERUM	CJK-s3	10	31	MFI
VAC52150EBL2007	NP.ZEBV.IgG	Test 1	LUMINEX ASSAY	SERUM	CJR-s3	10	5	MFI
VAC52150EBL2007	GP.ZEBV.May.IgG	Test 2	LUMINEX ASSAY	SERUM	CJR-s3	10	318	MFI
VAC52150EBL2007	GP.ZEBV.Kiss.IgG	Test 3	LUMINEX ASSAY	SERUM	CJR-s3	10	147.5	MFI
VAC52150EBL2007	VP40.ZEBV.IgG	Test 4	LUMINEX ASSAY	SERUM	CJR-s3	10	12	MFI
VAC52150EBL2007	NP.ZEBV.IgG	Test 1	LUMINEX ASSAY	SERUM	CJY-s3	10	22	MFI
VAC52150EBL2007	GP.ZEBV.May.IgG	Test 2	LUMINEX ASSAY	SERUM	CJY-s3	10	240	MFI
VAC52150EBL2007	GP.ZEBV.Kiss.IgG	Test 3	LUMINEX ASSAY	SERUM	CJY-s3	10	235	MFI
VAC52150EBL2007	VP40.ZEBV.IgG	Test 4	LUMINEX ASSAY	SERUM	CJY-s3	10	28	MFI
VAC52150EBL2007	NP.ZEBV.IgG	Test 1	LUMINEX ASSAY	SERUM	CKF-s3	10	14	MFI
VAC52150EBL2007	GP.ZEBV.May.IgG	Test 2	LUMINEX ASSAY	SERUM	CKF-s3	10	343	MFI
VAC52150EBL2007	GP.ZEBV.Kiss.IgG	Test 3	LUMINEX ASSAY	SERUM	CKF-s3	10	382	MFI
VAC52150EBL2007	VP40.ZEBV.IgG	Test 4	LUMINEX ASSAY	SERUM	CKF-s3	10	55	MFI
VAC52150EBL2007	NP.ZEBV.IgG	Test 1	LUMINEX ASSAY	SERUM	CKM-s3	10	14	MFI
VAC52150EBL2007	GP.ZEBV.May.IgG	Test 2	LUMINEX ASSAY	SERUM	CKM-s3	10	30	MFI
VAC52150EBL2007	GP.ZEBV.Kiss.IgG	Test 3	LUMINEX ASSAY	SERUM	CKM-s3	10	37	MFI
VAC52150EBL2007	VP40.ZEBV.IgG	Test 4	LUMINEX ASSAY	SERUM	CKM-s3	10	122.5	MFI
VAC52150EBL2007	NP.ZEBV.IgG	Test 1	LUMINEX ASSAY	SERUM	CKT-s3	10	3	MFI
VAC52150EBL2007	GP.ZEBV.May.IgG	Test 2	LUMINEX ASSAY	SERUM	CKT-s3	10	285	MFI
VAC52150EBL2007	GP.ZEBV.Kiss.IgG	Test 3	LUMINEX ASSAY	SERUM	CKT-s3	10	329	MFI
VAC52150EBL2007	VP40.ZEBV.IgG	Test 4	LUMINEX ASSAY	SERUM	CKT-s3	10	154	MFI
VAC52150EBL2007	NP.ZEBV.IgG	Test 1	LUMINEX ASSAY	SERUM	CLA-s3	10	195.5	MFI
VAC52150EBL2007	GP.ZEBV.May.IgG	Test 2	LUMINEX ASSAY	SERUM	CLA-s3	10	6	MFI
VAC52150EBL2007	GP.ZEBV.Kiss.IgG	Test 3	LUMINEX ASSAY	SERUM	CLA-s3	10	2	MFI
VAC52150EBL2007	VP40.ZEBV.IgG	Test 4	LUMINEX ASSAY	SERUM	CLA-s3	10	211.5	MFI
VAC52150EBL2007	NP.ZEBV.IgG	Test 1	LUMINEX ASSAY	SERUM	CLH-s3	10	2	MFI
VAC52150EBL2007	GP.ZEBV.May.IgG	Test 2	LUMINEX ASSAY	SERUM	CLH-s3	10	2	MFI
VAC52150EBL2007	GP.ZEBV.Kiss.IgG	Test 3	LUMINEX ASSAY	SERUM	CLH-s3	10	3	MFI
VAC52150EBL2007	VP40.ZEBV.IgG	Test 4	LUMINEX ASSAY	SERUM	CLH-s3	10	58	MFI
VAC52150EBL2007	NP.ZEBV.IgG	Test 1	LUMINEX ASSAY	SERUM	CLO-s3	10	6.5	MFI
VAC52150EBL2007	GP.ZEBV.May.IgG	Test 2	LUMINEX ASSAY	SERUM	CLO-s3	10	70	MFI
VAC52150EBL2007	GP.ZEBV.Kiss.IgG	Test 3	LUMINEX ASSAY	SERUM	CLO-s3	10	95	MFI
VAC52150EBL2007	VP40.ZEBV.IgG	Test 4	LUMINEX ASSAY	SERUM	CLO-s3	10	5	MFI
VAC52150EBL2007	NP.ZEBV.IgG	Test 1	LUMINEX ASSAY	SERUM	CLV-s3	10	35	MFI
VAC52150EBL2007	GP.ZEBV.May.IgG	Test 2	LUMINEX ASSAY	SERUM	CLV-s3	10	28	MFI
VAC52150EBL2007	GP.ZEBV.Kiss.IgG	Test 3	LUMINEX ASSAY	SERUM	CLV-s3	10	36	MFI
VAC52150EBL2007	VP40.ZEBV.IgG	Test 4	LUMINEX ASSAY	SERUM	CLV-s3	10	1889	MFI
VAC52150EBL2007	NP.ZEBV.IgG	Test 1	LUMINEX ASSAY	SERUM	CMC-s3	10	8	MFI
VAC52150EBL2007	GP.ZEBV.May.IgG	Test 2	LUMINEX ASSAY	SERUM	CMC-s3	10	219	MFI
VAC52150EBL2007	GP.ZEBV.Kiss.IgG	Test 3	LUMINEX ASSAY	SERUM	CMC-s3	10	285.5	MFI
VAC52150EBL2007	VP40.ZEBV.IgG	Test 4	LUMINEX ASSAY	SERUM	CMC-s3	10	292	MFI
VAC52150EBL2007	NP.ZEBV.IgG	Test 1	LUMINEX ASSAY	SERUM	CMJ-s3	10	14	MFI
VAC52150EBL2007	GP.ZEBV.May.IgG	Test 2	LUMINEX ASSAY	SERUM	CMJ-s3	10	154	MFI
VAC52150EBL2007	GP.ZEBV.Kiss.IgG	Test 3	LUMINEX ASSAY	SERUM	CMJ-s3	10	163	MFI
VAC52150EBL2007	VP40.ZEBV.IgG	Test 4	LUMINEX ASSAY	SERUM	CMJ-s3	10	32	MFI
VAC52150EBL2007	NP.ZEBV.IgG	Test 1	LUMINEX ASSAY	SERUM	CMQ-s3	10	2	MFI
VAC52150EBL2007	GP.ZEBV.May.IgG	Test 2	LUMINEX ASSAY	SERUM	CMQ-s3	10	122	MFI
VAC52150EBL2007	GP.ZEBV.Kiss.IgG	Test 3	LUMINEX ASSAY	SERUM	CMQ-s3	10	161	MFI
VAC52150EBL2007	VP40.ZEBV.IgG	Test 4	LUMINEX ASSAY	SERUM	CMQ-s3	10	13	MFI
VAC52150EBL2007	NP.ZEBV.IgG	Test 1	LUMINEX ASSAY	SERUM	CMX-s3	10	13	MFI
VAC52150EBL2007	GP.ZEBV.May.IgG	Test 2	LUMINEX ASSAY	SERUM	CMX-s3	10	277	MFI
VAC52150EBL2007	GP.ZEBV.Kiss.IgG	Test 3	LUMINEX ASSAY	SERUM	CMX-s3	10	417	MFI
VAC52150EBL2007	VP40.ZEBV.IgG	Test 4	LUMINEX ASSAY	SERUM	CMX-s3	10	15	MFI
VAC52150EBL2007	NP.ZEBV.IgG	Test 1	LUMINEX ASSAY	SERUM	CNE-s3	10	5	MFI
VAC52150EBL2007	GP.ZEBV.May.IgG	Test 2	LUMINEX ASSAY	SERUM	CNE-s3	10	503.5	MFI
VAC52150EBL2007	GP.ZEBV.Kiss.IgG	Test 3	LUMINEX ASSAY	SERUM	CNE-s3	10	846	MFI
VAC52150EBL2007	VP40.ZEBV.IgG	Test 4	LUMINEX ASSAY	SERUM	CNE-s3	10	13	MFI
VAC52150EBL2007	NP.ZEBV.IgG	Test 1	LUMINEX ASSAY	SERUM	CNL-s3	10	19	MFI
VAC52150EBL2007	GP.ZEBV.May.IgG	Test 2	LUMINEX ASSAY	SERUM	CNL-s3	10	14.5	MFI
VAC52150EBL2007	GP.ZEBV.Kiss.IgG	Test 3	LUMINEX ASSAY	SERUM	CNL-s3	10	12	MFI
VAC52150EBL2007	VP40.ZEBV.IgG	Test 4	LUMINEX ASSAY	SERUM	CNL-s3	10	-1	MFI
VAC52150EBL2007	NP.ZEBV.IgG	Test 1	LUMINEX ASSAY	SERUM	CNS-s3	10	2	MFI
VAC52150EBL2007	GP.ZEBV.May.IgG	Test 2	LUMINEX ASSAY	SERUM	CNS-s3	10	749.5	MFI
VAC52150EBL2007	GP.ZEBV.Kiss.IgG	Test 3	LUMINEX ASSAY	SERUM	CNS-s3	10	798	MFI
VAC52150EBL2007	VP40.ZEBV.IgG	Test 4	LUMINEX ASSAY	SERUM	CNS-s3	10	144	MFI
VAC52150EBL2007	NP.ZEBV.IgG	Test 1	LUMINEX ASSAY	SERUM	CNZ-s3	10	338	MFI
VAC52150EBL2007	GP.ZEBV.May.IgG	Test 2	LUMINEX ASSAY	SERUM	CNZ-s3	10	914	MFI
VAC52150EBL2007	GP.ZEBV.Kiss.IgG	Test 3	LUMINEX ASSAY	SERUM	CNZ-s3	10	871	MFI
VAC52150EBL2007	VP40.ZEBV.IgG	Test 4	LUMINEX ASSAY	SERUM	CNZ-s3	10	34	MFI
VAC52150EBL2007	NP.ZEBV.IgG	Test 1	LUMINEX ASSAY	SERUM	COG-s3	10	3	MFI
VAC52150EBL2007	GP.ZEBV.May.IgG	Test 2	LUMINEX ASSAY	SERUM	COG-s3	10	160.5	MFI
VAC52150EBL2007	GP.ZEBV.Kiss.IgG	Test 3	LUMINEX ASSAY	SERUM	COG-s3	10	189	MFI
VAC52150EBL2007	VP40.ZEBV.IgG	Test 4	LUMINEX ASSAY	SERUM	COG-s3	10	24	MFI
VAC52150EBL2007	NP.ZEBV.IgG	Test 1	LUMINEX ASSAY	SERUM	CON-s3	10	1	MFI
VAC52150EBL2007	GP.ZEBV.May.IgG	Test 2	LUMINEX ASSAY	SERUM	CON-s3	10	16	MFI
VAC52150EBL2007	GP.ZEBV.Kiss.IgG	Test 3	LUMINEX ASSAY	SERUM	CON-s3	10	17	MFI
VAC52150EBL2007	VP40.ZEBV.IgG	Test 4	LUMINEX ASSAY	SERUM	CON-s3	10	23	MFI
VAC52150EBL2007	NP.ZEBV.IgG	Test 1	LUMINEX ASSAY	SERUM	COU-s3	10	13	MFI
VAC52150EBL2007	GP.ZEBV.May.IgG	Test 2	LUMINEX ASSAY	SERUM	COU-s3	10	7	MFI
VAC52150EBL2007	GP.ZEBV.Kiss.IgG	Test 3	LUMINEX ASSAY	SERUM	COU-s3	10	10	MFI
VAC52150EBL2007	VP40.ZEBV.IgG	Test 4	LUMINEX ASSAY	SERUM	COU-s3	10	203	MFI
VAC52150EBL2007	NP.ZEBV.IgG	Test 1	LUMINEX ASSAY	SERUM	CPB-s3	10	3	MFI
VAC52150EBL2007	GP.ZEBV.May.IgG	Test 2	LUMINEX ASSAY	SERUM	CPB-s3	10	453	MFI
VAC52150EBL2007	GP.ZEBV.Kiss.IgG	Test 3	LUMINEX ASSAY	SERUM	CPB-s3	10	387	MFI
VAC52150EBL2007	VP40.ZEBV.IgG	Test 4	LUMINEX ASSAY	SERUM	CPB-s3	10	7.5	MFI
VAC52150EBL2007	NP.ZEBV.IgG	Test 1	LUMINEX ASSAY	SERUM	CPI-s3	10	2	MFI
VAC52150EBL2007	GP.ZEBV.May.IgG	Test 2	LUMINEX ASSAY	SERUM	CPI-s3	10	7	MFI
VAC52150EBL2007	GP.ZEBV.Kiss.IgG	Test 3	LUMINEX ASSAY	SERUM	CPI-s3	10	9.5	MFI
VAC52150EBL2007	VP40.ZEBV.IgG	Test 4	LUMINEX ASSAY	SERUM	CPI-s3	10	7	MFI
VAC52150EBL2007	NP.ZEBV.IgG	Test 1	LUMINEX ASSAY	SERUM	CPP-s3	10	18	MFI
VAC52150EBL2007	GP.ZEBV.May.IgG	Test 2	LUMINEX ASSAY	SERUM	CPP-s3	10	11	MFI
VAC52150EBL2007	GP.ZEBV.Kiss.IgG	Test 3	LUMINEX ASSAY	SERUM	CPP-s3	10	12	MFI
VAC52150EBL2007	VP40.ZEBV.IgG	Test 4	LUMINEX ASSAY	SERUM	CPP-s3	10	4	MFI
VAC52150EBL2007	NP.ZEBV.IgG	Test 1	LUMINEX ASSAY	SERUM	CPW-s3	10	3	MFI
VAC52150EBL2007	GP.ZEBV.May.IgG	Test 2	LUMINEX ASSAY	SERUM	CPW-s3	10	1441.5	MFI
VAC52150EBL2007	GP.ZEBV.Kiss.IgG	Test 3	LUMINEX ASSAY	SERUM	CPW-s3	10	1718	MFI
VAC52150EBL2007	VP40.ZEBV.IgG	Test 4	LUMINEX ASSAY	SERUM	CPW-s3	10	78	MFI
VAC52150EBL2007	NP.ZEBV.IgG	Test 1	LUMINEX ASSAY	SERUM	CQD-s3	10	1	MFI
VAC52150EBL2007	GP.ZEBV.May.IgG	Test 2	LUMINEX ASSAY	SERUM	CQD-s3	10	106	MFI
VAC52150EBL2007	GP.ZEBV.Kiss.IgG	Test 3	LUMINEX ASSAY	SERUM	CQD-s3	10	102	MFI
VAC52150EBL2007	VP40.ZEBV.IgG	Test 4	LUMINEX ASSAY	SERUM	CQD-s3	10	1909	MFI
VAC52150EBL2007	NP.ZEBV.IgG	Test 1	LUMINEX ASSAY	SERUM	CQK-s3	10	12	MFI
VAC52150EBL2007	GP.ZEBV.May.IgG	Test 2	LUMINEX ASSAY	SERUM	CQK-s3	10	70	MFI
VAC52150EBL2007	GP.ZEBV.Kiss.IgG	Test 3	LUMINEX ASSAY	SERUM	CQK-s3	10	69	MFI
VAC52150EBL2007	VP40.ZEBV.IgG	Test 4	LUMINEX ASSAY	SERUM	CQK-s3	10	536	MFI
VAC52150EBL2007	NP.ZEBV.IgG	Test 1	LUMINEX ASSAY	SERUM	CQR-s3	10	2	MFI
VAC52150EBL2007	GP.ZEBV.May.IgG	Test 2	LUMINEX ASSAY	SERUM	CQR-s3	10	37	MFI
VAC52150EBL2007	GP.ZEBV.Kiss.IgG	Test 3	LUMINEX ASSAY	SERUM	CQR-s3	10	63	MFI
VAC52150EBL2007	VP40.ZEBV.IgG	Test 4	LUMINEX ASSAY	SERUM	CQR-s3	10	7	MFI
VAC52150EBL2007	NP.ZEBV.IgG	Test 1	LUMINEX ASSAY	SERUM	CQY-s3	10	6	MFI
VAC52150EBL2007	GP.ZEBV.May.IgG	Test 2	LUMINEX ASSAY	SERUM	CQY-s3	10	127	MFI
VAC52150EBL2007	GP.ZEBV.Kiss.IgG	Test 3	LUMINEX ASSAY	SERUM	CQY-s3	10	283.5	MFI
VAC52150EBL2007	VP40.ZEBV.IgG	Test 4	LUMINEX ASSAY	SERUM	CQY-s3	10	224	MFI
VAC52150EBL2007	NP.ZEBV.IgG	Test 1	LUMINEX ASSAY	SERUM	CRF-s3	10	39	MFI
VAC52150EBL2007	GP.ZEBV.May.IgG	Test 2	LUMINEX ASSAY	SERUM	CRF-s3	10	69	MFI
VAC52150EBL2007	GP.ZEBV.Kiss.IgG	Test 3	LUMINEX ASSAY	SERUM	CRF-s3	10	93	MFI
VAC52150EBL2007	VP40.ZEBV.IgG	Test 4	LUMINEX ASSAY	SERUM	CRF-s3	10	7	MFI
VAC52150EBL2007	NP.ZEBV.IgG	Test 1	LUMINEX ASSAY	SERUM	CRM-s3	10	3	MFI
VAC52150EBL2007	GP.ZEBV.May.IgG	Test 2	LUMINEX ASSAY	SERUM	CRM-s3	10	399	MFI
VAC52150EBL2007	GP.ZEBV.Kiss.IgG	Test 3	LUMINEX ASSAY	SERUM	CRM-s3	10	640	MFI
VAC52150EBL2007	VP40.ZEBV.IgG	Test 4	LUMINEX ASSAY	SERUM	CRM-s3	10	53	MFI
VAC52150EBL2007	NP.ZEBV.IgG	Test 1	LUMINEX ASSAY	SERUM	CRT-s3	10	2	MFI
VAC52150EBL2007	GP.ZEBV.May.IgG	Test 2	LUMINEX ASSAY	SERUM	CRT-s3	10	488.5	MFI
VAC52150EBL2007	GP.ZEBV.Kiss.IgG	Test 3	LUMINEX ASSAY	SERUM	CRT-s3	10	224	MFI
VAC52150EBL2007	VP40.ZEBV.IgG	Test 4	LUMINEX ASSAY	SERUM	CRT-s3	10	201	MFI
VAC52150EBL2007	NP.ZEBV.IgG	Test 1	LUMINEX ASSAY	SERUM	CSA-s3	10	23	MFI
VAC52150EBL2007	GP.ZEBV.May.IgG	Test 2	LUMINEX ASSAY	SERUM	CSA-s3	10	201	MFI
VAC52150EBL2007	GP.ZEBV.Kiss.IgG	Test 3	LUMINEX ASSAY	SERUM	CSA-s3	10	216	MFI
VAC52150EBL2007	VP40.ZEBV.IgG	Test 4	LUMINEX ASSAY	SERUM	CSA-s3	10	-1	MFI
VAC52150EBL2007	NP.ZEBV.IgG	Test 1	LUMINEX ASSAY	SERUM	CSH-s3	10	1	MFI
VAC52150EBL2007	GP.ZEBV.May.IgG	Test 2	LUMINEX ASSAY	SERUM	CSH-s3	10	5	MFI
VAC52150EBL2007	GP.ZEBV.Kiss.IgG	Test 3	LUMINEX ASSAY	SERUM	CSH-s3	10	7	MFI
VAC52150EBL2007	VP40.ZEBV.IgG	Test 4	LUMINEX ASSAY	SERUM	CSH-s3	10	25	MFI
VAC52150EBL2007	NP.ZEBV.IgG	Test 1	LUMINEX ASSAY	SERUM	CSO-s3	10	156.5	MFI
VAC52150EBL2007	GP.ZEBV.May.IgG	Test 2	LUMINEX ASSAY	SERUM	CSO-s3	10	76	MFI
VAC52150EBL2007	GP.ZEBV.Kiss.IgG	Test 3	LUMINEX ASSAY	SERUM	CSO-s3	10	85	MFI
VAC52150EBL2007	VP40.ZEBV.IgG	Test 4	LUMINEX ASSAY	SERUM	CSO-s3	10	11	MFI
VAC52150EBL2007	NP.ZEBV.IgG	Test 1	LUMINEX ASSAY	SERUM	CSV-s3	10	10	MFI
VAC52150EBL2007	GP.ZEBV.May.IgG	Test 2	LUMINEX ASSAY	SERUM	CSV-s3	10	528.5	MFI
VAC52150EBL2007	GP.ZEBV.Kiss.IgG	Test 3	LUMINEX ASSAY	SERUM	CSV-s3	10	564	MFI
VAC52150EBL2007	VP40.ZEBV.IgG	Test 4	LUMINEX ASSAY	SERUM	CSV-s3	10	1050	MFI
VAC52150EBL2007	NP.ZEBV.IgG	Test 1	LUMINEX ASSAY	SERUM	CTC-s3	10	13	MFI
VAC52150EBL2007	GP.ZEBV.May.IgG	Test 2	LUMINEX ASSAY	SERUM	CTC-s3	10	31	MFI
VAC52150EBL2007	GP.ZEBV.Kiss.IgG	Test 3	LUMINEX ASSAY	SERUM	CTC-s3	10	35.5	MFI
VAC52150EBL2007	VP40.ZEBV.IgG	Test 4	LUMINEX ASSAY	SERUM	CTC-s3	10	13	MFI
VAC52150EBL2007	NP.ZEBV.IgG	Test 1	LUMINEX ASSAY	SERUM	CTJ-s3	10	81	MFI
VAC52150EBL2007	GP.ZEBV.May.IgG	Test 2	LUMINEX ASSAY	SERUM	CTJ-s3	10	23	MFI
VAC52150EBL2007	GP.ZEBV.Kiss.IgG	Test 3	LUMINEX ASSAY	SERUM	CTJ-s3	10	22	MFI
VAC52150EBL2007	VP40.ZEBV.IgG	Test 4	LUMINEX ASSAY	SERUM	CTJ-s3	10	2327	MFI
VAC52150EBL2007	NP.ZEBV.IgG	Test 1	LUMINEX ASSAY	SERUM	CTQ-s3	10	47	MFI
VAC52150EBL2007	GP.ZEBV.May.IgG	Test 2	LUMINEX ASSAY	SERUM	CTQ-s3	10	88	MFI
VAC52150EBL2007	GP.ZEBV.Kiss.IgG	Test 3	LUMINEX ASSAY	SERUM	CTQ-s3	10	105	MFI
VAC52150EBL2007	VP40.ZEBV.IgG	Test 4	LUMINEX ASSAY	SERUM	CTQ-s3	10	8	MFI
VAC52150EBL2007	NP.ZEBV.IgG	Test 1	LUMINEX ASSAY	SERUM	CTX-s3	10	6	MFI
VAC52150EBL2007	GP.ZEBV.May.IgG	Test 2	LUMINEX ASSAY	SERUM	CTX-s3	10	74	MFI
VAC52150EBL2007	GP.ZEBV.Kiss.IgG	Test 3	LUMINEX ASSAY	SERUM	CTX-s3	10	78	MFI
VAC52150EBL2007	VP40.ZEBV.IgG	Test 4	LUMINEX ASSAY	SERUM	CTX-s3	10	9	MFI
VAC52150EBL2007	NP.ZEBV.IgG	Test 1	LUMINEX ASSAY	SERUM	CUE-s3	10	1	MFI
VAC52150EBL2007	GP.ZEBV.May.IgG	Test 2	LUMINEX ASSAY	SERUM	CUE-s3	10	33	MFI
VAC52150EBL2007	GP.ZEBV.Kiss.IgG	Test 3	LUMINEX ASSAY	SERUM	CUE-s3	10	23	MFI
VAC52150EBL2007	VP40.ZEBV.IgG	Test 4	LUMINEX ASSAY	SERUM	CUE-s3	10	7.5	MFI
VAC52150EBL2007	NP.ZEBV.IgG	Test 1	LUMINEX ASSAY	SERUM	CUL-s3	10	1	MFI
VAC52150EBL2007	GP.ZEBV.May.IgG	Test 2	LUMINEX ASSAY	SERUM	CUL-s3	10	74	MFI
VAC52150EBL2007	GP.ZEBV.Kiss.IgG	Test 3	LUMINEX ASSAY	SERUM	CUL-s3	10	103	MFI
VAC52150EBL2007	VP40.ZEBV.IgG	Test 4	LUMINEX ASSAY	SERUM	CUL-s3	10	262	MFI
VAC52150EBL2007	NP.ZEBV.IgG	Test 1	LUMINEX ASSAY	SERUM	CUS-s3	10	11	MFI
VAC52150EBL2007	GP.ZEBV.May.IgG	Test 2	LUMINEX ASSAY	SERUM	CUS-s3	10	26	MFI
VAC52150EBL2007	GP.ZEBV.Kiss.IgG	Test 3	LUMINEX ASSAY	SERUM	CUS-s3	10	24	MFI
VAC52150EBL2007	VP40.ZEBV.IgG	Test 4	LUMINEX ASSAY	SERUM	CUS-s3	10	10	MFI
VAC52150EBL2007	NP.ZEBV.IgG	Test 1	LUMINEX ASSAY	SERUM	CUZ-s3	10	2	MFI
VAC52150EBL2007	GP.ZEBV.May.IgG	Test 2	LUMINEX ASSAY	SERUM	CUZ-s3	10	1029	MFI
VAC52150EBL2007	GP.ZEBV.Kiss.IgG	Test 3	LUMINEX ASSAY	SERUM	CUZ-s3	10	1215	MFI
VAC52150EBL2007	VP40.ZEBV.IgG	Test 4	LUMINEX ASSAY	SERUM	CUZ-s3	10	17	MFI
VAC52150EBL2007	NP.ZEBV.IgG	Test 1	LUMINEX ASSAY	SERUM	CVG-s3	10	3	MFI
VAC52150EBL2007	GP.ZEBV.May.IgG	Test 2	LUMINEX ASSAY	SERUM	CVG-s3	10	66	MFI
VAC52150EBL2007	GP.ZEBV.Kiss.IgG	Test 3	LUMINEX ASSAY	SERUM	CVG-s3	10	87	MFI
VAC52150EBL2007	VP40.ZEBV.IgG	Test 4	LUMINEX ASSAY	SERUM	CVG-s3	10	151	MFI
VAC52150EBL2007	NP.ZEBV.IgG	Test 1	LUMINEX ASSAY	SERUM	CVN-s3	10	5	MFI
VAC52150EBL2007	GP.ZEBV.May.IgG	Test 2	LUMINEX ASSAY	SERUM	CVN-s3	10	1939.5	MFI
VAC52150EBL2007	GP.ZEBV.Kiss.IgG	Test 3	LUMINEX ASSAY	SERUM	CVN-s3	10	2394	MFI
VAC52150EBL2007	VP40.ZEBV.IgG	Test 4	LUMINEX ASSAY	SERUM	CVN-s3	10	9	MFI
VAC52150EBL2007	NP.ZEBV.IgG	Test 1	LUMINEX ASSAY	SERUM	CVU-s3	10	2	MFI
VAC52150EBL2007	GP.ZEBV.May.IgG	Test 2	LUMINEX ASSAY	SERUM	CVU-s3	10	906	MFI
VAC52150EBL2007	GP.ZEBV.Kiss.IgG	Test 3	LUMINEX ASSAY	SERUM	CVU-s3	10	914	MFI
VAC52150EBL2007	VP40.ZEBV.IgG	Test 4	LUMINEX ASSAY	SERUM	CVU-s3	10	6	MFI
VAC52150EBL2007	NP.ZEBV.IgG	Test 1	LUMINEX ASSAY	SERUM	CWB-s3	10	154	MFI
VAC52150EBL2007	GP.ZEBV.May.IgG	Test 2	LUMINEX ASSAY	SERUM	CWB-s3	10	96	MFI
VAC52150EBL2007	GP.ZEBV.Kiss.IgG	Test 3	LUMINEX ASSAY	SERUM	CWB-s3	10	77.5	MFI
VAC52150EBL2007	VP40.ZEBV.IgG	Test 4	LUMINEX ASSAY	SERUM	CWB-s3	10	9	MFI
VAC52150EBL2007	NP.ZEBV.IgG	Test 1	LUMINEX ASSAY	SERUM	CWI-s3	10	2	MFI
VAC52150EBL2007	GP.ZEBV.May.IgG	Test 2	LUMINEX ASSAY	SERUM	CWI-s3	10	4	MFI
VAC52150EBL2007	GP.ZEBV.Kiss.IgG	Test 3	LUMINEX ASSAY	SERUM	CWI-s3	10	33	MFI
VAC52150EBL2007	VP40.ZEBV.IgG	Test 4	LUMINEX ASSAY	SERUM	CWI-s3	10	4	MFI
VAC52150EBL2007	NP.ZEBV.IgG	Test 1	LUMINEX ASSAY	SERUM	CWP-s3	10	7	MFI
VAC52150EBL2007	GP.ZEBV.May.IgG	Test 2	LUMINEX ASSAY	SERUM	CWP-s3	10	137	MFI
VAC52150EBL2007	GP.ZEBV.Kiss.IgG	Test 3	LUMINEX ASSAY	SERUM	CWP-s3	10	185.5	MFI
VAC52150EBL2007	VP40.ZEBV.IgG	Test 4	LUMINEX ASSAY	SERUM	CWP-s3	10	336	MFI
VAC52150EBL2007	NP.ZEBV.IgG	Test 1	LUMINEX ASSAY	SERUM	CWW-s3	10	104	MFI
VAC52150EBL2007	GP.ZEBV.May.IgG	Test 2	LUMINEX ASSAY	SERUM	CWW-s3	10	97	MFI
VAC52150EBL2007	GP.ZEBV.Kiss.IgG	Test 3	LUMINEX ASSAY	SERUM	CWW-s3	10	81	MFI
VAC52150EBL2007	VP40.ZEBV.IgG	Test 4	LUMINEX ASSAY	SERUM	CWW-s3	10	42	MFI
VAC52150EBL2007	NP.ZEBV.IgG	Test 1	LUMINEX ASSAY	SERUM	CXD-s3	10	1	MFI
VAC52150EBL2007	GP.ZEBV.May.IgG	Test 2	LUMINEX ASSAY	SERUM	CXD-s3	10	38	MFI
VAC52150EBL2007	GP.ZEBV.Kiss.IgG	Test 3	LUMINEX ASSAY	SERUM	CXD-s3	10	30	MFI
VAC52150EBL2007	VP40.ZEBV.IgG	Test 4	LUMINEX ASSAY	SERUM	CXD-s3	10	135	MFI
VAC52150EBL2007	NP.ZEBV.IgG	Test 1	LUMINEX ASSAY	SERUM	CXK-s3	10	5	MFI
VAC52150EBL2007	GP.ZEBV.May.IgG	Test 2	LUMINEX ASSAY	SERUM	CXK-s3	10	157	MFI
VAC52150EBL2007	GP.ZEBV.Kiss.IgG	Test 3	LUMINEX ASSAY	SERUM	CXK-s3	10	185.5	MFI
VAC52150EBL2007	VP40.ZEBV.IgG	Test 4	LUMINEX ASSAY	SERUM	CXK-s3	10	129.5	MFI
VAC52150EBL2007	NP.ZEBV.IgG	Test 1	LUMINEX ASSAY	SERUM	CXR-s3	10	15	MFI
VAC52150EBL2007	GP.ZEBV.May.IgG	Test 2	LUMINEX ASSAY	SERUM	CXR-s3	10	185	MFI
VAC52150EBL2007	GP.ZEBV.Kiss.IgG	Test 3	LUMINEX ASSAY	SERUM	CXR-s3	10	115.5	MFI
VAC52150EBL2007	VP40.ZEBV.IgG	Test 4	LUMINEX ASSAY	SERUM	CXR-s3	10	168	MFI
VAC52150EBL2007	NP.ZEBV.IgG	Test 1	LUMINEX ASSAY	SERUM	CXY-s3	10	7	MFI
VAC52150EBL2007	GP.ZEBV.May.IgG	Test 2	LUMINEX ASSAY	SERUM	CXY-s3	10	46	MFI
VAC52150EBL2007	GP.ZEBV.Kiss.IgG	Test 3	LUMINEX ASSAY	SERUM	CXY-s3	10	66	MFI
VAC52150EBL2007	VP40.ZEBV.IgG	Test 4	LUMINEX ASSAY	SERUM	CXY-s3	10	18	MFI
VAC52150EBL2007	NP.ZEBV.IgG	Test 1	LUMINEX ASSAY	SERUM	CYF-s3	10	16	MFI
VAC52150EBL2007	GP.ZEBV.May.IgG	Test 2	LUMINEX ASSAY	SERUM	CYF-s3	10	693	MFI
VAC52150EBL2007	GP.ZEBV.Kiss.IgG	Test 3	LUMINEX ASSAY	SERUM	CYF-s3	10	891	MFI
VAC52150EBL2007	VP40.ZEBV.IgG	Test 4	LUMINEX ASSAY	SERUM	CYF-s3	10	34	MFI
VAC52150EBL2007	NP.ZEBV.IgG	Test 1	LUMINEX ASSAY	SERUM	CYM-s3	10	19	MFI
VAC52150EBL2007	GP.ZEBV.May.IgG	Test 2	LUMINEX ASSAY	SERUM	CYM-s3	10	942	MFI
VAC52150EBL2007	GP.ZEBV.Kiss.IgG	Test 3	LUMINEX ASSAY	SERUM	CYM-s3	10	552.5	MFI
VAC52150EBL2007	VP40.ZEBV.IgG	Test 4	LUMINEX ASSAY	SERUM	CYM-s3	10	1681	MFI
VAC52150EBL2007	NP.ZEBV.IgG	Test 1	LUMINEX ASSAY	SERUM	CYT-s3	10	2	MFI
VAC52150EBL2007	GP.ZEBV.May.IgG	Test 2	LUMINEX ASSAY	SERUM	CYT-s3	10	20	MFI
VAC52150EBL2007	GP.ZEBV.Kiss.IgG	Test 3	LUMINEX ASSAY	SERUM	CYT-s3	10	34	MFI
VAC52150EBL2007	VP40.ZEBV.IgG	Test 4	LUMINEX ASSAY	SERUM	CYT-s3	10	45	MFI
VAC52150EBL2007	NP.ZEBV.IgG	Test 1	LUMINEX ASSAY	SERUM	CZA-s3	10	965	MFI
VAC52150EBL2007	GP.ZEBV.May.IgG	Test 2	LUMINEX ASSAY	SERUM	CZA-s3	10	41	MFI
VAC52150EBL2007	GP.ZEBV.Kiss.IgG	Test 3	LUMINEX ASSAY	SERUM	CZA-s3	10	43	MFI
VAC52150EBL2007	VP40.ZEBV.IgG	Test 4	LUMINEX ASSAY	SERUM	CZA-s3	10	86	MFI
VAC52150EBL2007	NP.ZEBV.IgG	Test 1	LUMINEX ASSAY	SERUM	CZH-s3	10	132	MFI
VAC52150EBL2007	GP.ZEBV.May.IgG	Test 2	LUMINEX ASSAY	SERUM	CZH-s3	10	364.5	MFI
VAC52150EBL2007	GP.ZEBV.Kiss.IgG	Test 3	LUMINEX ASSAY	SERUM	CZH-s3	10	270	MFI
VAC52150EBL2007	VP40.ZEBV.IgG	Test 4	LUMINEX ASSAY	SERUM	CZH-s3	10	212	MFI
VAC52150EBL2007	NP.ZEBV.IgG	Test 1	LUMINEX ASSAY	SERUM	CZO-s3	10	17	MFI
VAC52150EBL2007	GP.ZEBV.May.IgG	Test 2	LUMINEX ASSAY	SERUM	CZO-s3	10	363	MFI
VAC52150EBL2007	GP.ZEBV.Kiss.IgG	Test 3	LUMINEX ASSAY	SERUM	CZO-s3	10	395	MFI
VAC52150EBL2007	VP40.ZEBV.IgG	Test 4	LUMINEX ASSAY	SERUM	CZO-s3	10	146	MFI
VAC52150EBL2007	NP.ZEBV.IgG	Test 1	LUMINEX ASSAY	SERUM	CZV-s3	10	69	MFI
VAC52150EBL2007	GP.ZEBV.May.IgG	Test 2	LUMINEX ASSAY	SERUM	CZV-s3	10	5	MFI
VAC52150EBL2007	GP.ZEBV.Kiss.IgG	Test 3	LUMINEX ASSAY	SERUM	CZV-s3	10	6	MFI
VAC52150EBL2007	VP40.ZEBV.IgG	Test 4	LUMINEX ASSAY	SERUM	CZV-s3	10	44	MFI
VAC52150EBL2007	NP.ZEBV.IgG	Test 1	LUMINEX ASSAY	SERUM	DAC-s3	10	2	MFI
VAC52150EBL2007	GP.ZEBV.May.IgG	Test 2	LUMINEX ASSAY	SERUM	DAC-s3	10	278	MFI
VAC52150EBL2007	GP.ZEBV.Kiss.IgG	Test 3	LUMINEX ASSAY	SERUM	DAC-s3	10	105	MFI
VAC52150EBL2007	VP40.ZEBV.IgG	Test 4	LUMINEX ASSAY	SERUM	DAC-s3	10	29	MFI
VAC52150EBL2007	NP.ZEBV.IgG	Test 1	LUMINEX ASSAY	SERUM	DAJ-s3	10	35	MFI
VAC52150EBL2007	GP.ZEBV.May.IgG	Test 2	LUMINEX ASSAY	SERUM	DAJ-s3	10	18	MFI
VAC52150EBL2007	GP.ZEBV.Kiss.IgG	Test 3	LUMINEX ASSAY	SERUM	DAJ-s3	10	28	MFI
VAC52150EBL2007	VP40.ZEBV.IgG	Test 4	LUMINEX ASSAY	SERUM	DAJ-s3	10	6	MFI
VAC52150EBL2007	NP.ZEBV.IgG	Test 1	LUMINEX ASSAY	SERUM	DAQ-s3	10	7	MFI
VAC52150EBL2007	GP.ZEBV.May.IgG	Test 2	LUMINEX ASSAY	SERUM	DAQ-s3	10	13	MFI
VAC52150EBL2007	GP.ZEBV.Kiss.IgG	Test 3	LUMINEX ASSAY	SERUM	DAQ-s3	10	19	MFI
VAC52150EBL2007	VP40.ZEBV.IgG	Test 4	LUMINEX ASSAY	SERUM	DAQ-s3	10	97.5	MFI
VAC52150EBL2007	NP.ZEBV.IgG	Test 1	LUMINEX ASSAY	SERUM	DAX-s3	10	3	MFI
VAC52150EBL2007	GP.ZEBV.May.IgG	Test 2	LUMINEX ASSAY	SERUM	DAX-s3	10	8	MFI
VAC52150EBL2007	GP.ZEBV.Kiss.IgG	Test 3	LUMINEX ASSAY	SERUM	DAX-s3	10	24	MFI
VAC52150EBL2007	VP40.ZEBV.IgG	Test 4	LUMINEX ASSAY	SERUM	DAX-s3	10	839	MFI
VAC52150EBL2007	NP.ZEBV.IgG	Test 1	LUMINEX ASSAY	SERUM	DBE-s3	10	39	MFI
VAC52150EBL2007	GP.ZEBV.May.IgG	Test 2	LUMINEX ASSAY	SERUM	DBE-s3	10	692	MFI
VAC52150EBL2007	GP.ZEBV.Kiss.IgG	Test 3	LUMINEX ASSAY	SERUM	DBE-s3	10	919.5	MFI
VAC52150EBL2007	VP40.ZEBV.IgG	Test 4	LUMINEX ASSAY	SERUM	DBE-s3	10	102	MFI
VAC52150EBL2007	NP.ZEBV.IgG	Test 1	LUMINEX ASSAY	SERUM	DBL-s3	10	3	MFI
VAC52150EBL2007	GP.ZEBV.May.IgG	Test 2	LUMINEX ASSAY	SERUM	DBL-s3	10	20	MFI
VAC52150EBL2007	GP.ZEBV.Kiss.IgG	Test 3	LUMINEX ASSAY	SERUM	DBL-s3	10	30	MFI
VAC52150EBL2007	VP40.ZEBV.IgG	Test 4	LUMINEX ASSAY	SERUM	DBL-s3	10	160	MFI
VAC52150EBL2007	NP.ZEBV.IgG	Test 1	LUMINEX ASSAY	SERUM	DBS-s3	10	8	MFI
VAC52150EBL2007	GP.ZEBV.May.IgG	Test 2	LUMINEX ASSAY	SERUM	DBS-s3	10	437	MFI
VAC52150EBL2007	GP.ZEBV.Kiss.IgG	Test 3	LUMINEX ASSAY	SERUM	DBS-s3	10	390.5	MFI
VAC52150EBL2007	VP40.ZEBV.IgG	Test 4	LUMINEX ASSAY	SERUM	DBS-s3	10	3014.5	MFI
VAC52150EBL2007	NP.ZEBV.IgG	Test 1	LUMINEX ASSAY	SERUM	DBZ-s3	10	6	MFI
VAC52150EBL2007	GP.ZEBV.May.IgG	Test 2	LUMINEX ASSAY	SERUM	DBZ-s3	10	761	MFI
VAC52150EBL2007	GP.ZEBV.Kiss.IgG	Test 3	LUMINEX ASSAY	SERUM	DBZ-s3	10	772.5	MFI
VAC52150EBL2007	VP40.ZEBV.IgG	Test 4	LUMINEX ASSAY	SERUM	DBZ-s3	10	35.5	MFI
VAC52150EBL2007	NP.ZEBV.IgG	Test 1	LUMINEX ASSAY	SERUM	DCG-s3	10	46	MFI
VAC52150EBL2007	GP.ZEBV.May.IgG	Test 2	LUMINEX ASSAY	SERUM	DCG-s3	10	305	MFI
VAC52150EBL2007	GP.ZEBV.Kiss.IgG	Test 3	LUMINEX ASSAY	SERUM	DCG-s3	10	219	MFI
VAC52150EBL2007	VP40.ZEBV.IgG	Test 4	LUMINEX ASSAY	SERUM	DCG-s3	10	30	MFI
VAC52150EBL2007	NP.ZEBV.IgG	Test 1	LUMINEX ASSAY	SERUM	DCN-s3	10	7.5	MFI
VAC52150EBL2007	GP.ZEBV.May.IgG	Test 2	LUMINEX ASSAY	SERUM	DCN-s3	10	73	MFI
VAC52150EBL2007	GP.ZEBV.Kiss.IgG	Test 3	LUMINEX ASSAY	SERUM	DCN-s3	10	85	MFI
VAC52150EBL2007	VP40.ZEBV.IgG	Test 4	LUMINEX ASSAY	SERUM	DCN-s3	10	46	MFI
VAC52150EBL2007	NP.ZEBV.IgG	Test 1	LUMINEX ASSAY	SERUM	DCU-s3	10	11	MFI
VAC52150EBL2007	GP.ZEBV.May.IgG	Test 2	LUMINEX ASSAY	SERUM	DCU-s3	10	21	MFI
VAC52150EBL2007	GP.ZEBV.Kiss.IgG	Test 3	LUMINEX ASSAY	SERUM	DCU-s3	10	60	MFI
VAC52150EBL2007	VP40.ZEBV.IgG	Test 4	LUMINEX ASSAY	SERUM	DCU-s3	10	17	MFI
VAC52150EBL2007	NP.ZEBV.IgG	Test 1	LUMINEX ASSAY	SERUM	DDB-s3	10	11	MFI
VAC52150EBL2007	GP.ZEBV.May.IgG	Test 2	LUMINEX ASSAY	SERUM	DDB-s3	10	177.5	MFI
VAC52150EBL2007	GP.ZEBV.Kiss.IgG	Test 3	LUMINEX ASSAY	SERUM	DDB-s3	10	194	MFI
VAC52150EBL2007	VP40.ZEBV.IgG	Test 4	LUMINEX ASSAY	SERUM	DDB-s3	10	63	MFI
VAC52150EBL2007	NP.ZEBV.IgG	Test 1	LUMINEX ASSAY	SERUM	DDI-s3	10	14	MFI
VAC52150EBL2007	GP.ZEBV.May.IgG	Test 2	LUMINEX ASSAY	SERUM	DDI-s3	10	26	MFI
VAC52150EBL2007	GP.ZEBV.Kiss.IgG	Test 3	LUMINEX ASSAY	SERUM	DDI-s3	10	13	MFI
VAC52150EBL2007	VP40.ZEBV.IgG	Test 4	LUMINEX ASSAY	SERUM	DDI-s3	10	169.5	MFI
VAC52150EBL2007	NP.ZEBV.IgG	Test 1	LUMINEX ASSAY	SERUM	DDP-s3	10	409	MFI
VAC52150EBL2007	GP.ZEBV.May.IgG	Test 2	LUMINEX ASSAY	SERUM	DDP-s3	10	83	MFI
VAC52150EBL2007	GP.ZEBV.Kiss.IgG	Test 3	LUMINEX ASSAY	SERUM	DDP-s3	10	104	MFI
VAC52150EBL2007	VP40.ZEBV.IgG	Test 4	LUMINEX ASSAY	SERUM	DDP-s3	10	45	MFI
VAC52150EBL2007	NP.ZEBV.IgG	Test 1	LUMINEX ASSAY	SERUM	DDW-s3	10	481	MFI
VAC52150EBL2007	GP.ZEBV.May.IgG	Test 2	LUMINEX ASSAY	SERUM	DDW-s3	10	27	MFI
VAC52150EBL2007	GP.ZEBV.Kiss.IgG	Test 3	LUMINEX ASSAY	SERUM	DDW-s3	10	55	MFI
VAC52150EBL2007	VP40.ZEBV.IgG	Test 4	LUMINEX ASSAY	SERUM	DDW-s3	10	17	MFI
VAC52150EBL2007	NP.ZEBV.IgG	Test 1	LUMINEX ASSAY	SERUM	DED-s3	10	4	MFI
VAC52150EBL2007	GP.ZEBV.May.IgG	Test 2	LUMINEX ASSAY	SERUM	DED-s3	10	90	MFI
VAC52150EBL2007	GP.ZEBV.Kiss.IgG	Test 3	LUMINEX ASSAY	SERUM	DED-s3	10	117	MFI
VAC52150EBL2007	VP40.ZEBV.IgG	Test 4	LUMINEX ASSAY	SERUM	DED-s3	10	9	MFI
VAC52150EBL2007	NP.ZEBV.IgG	Test 1	LUMINEX ASSAY	SERUM	DEK-s3	10	2	MFI
VAC52150EBL2007	GP.ZEBV.May.IgG	Test 2	LUMINEX ASSAY	SERUM	DEK-s3	10	290	MFI
VAC52150EBL2007	GP.ZEBV.Kiss.IgG	Test 3	LUMINEX ASSAY	SERUM	DEK-s3	10	469	MFI
VAC52150EBL2007	VP40.ZEBV.IgG	Test 4	LUMINEX ASSAY	SERUM	DEK-s3	10	116	MFI
VAC52150EBL2007	NP.ZEBV.IgG	Test 1	LUMINEX ASSAY	SERUM	DER-s3	10	5	MFI
VAC52150EBL2007	GP.ZEBV.May.IgG	Test 2	LUMINEX ASSAY	SERUM	DER-s3	10	125	MFI
VAC52150EBL2007	GP.ZEBV.Kiss.IgG	Test 3	LUMINEX ASSAY	SERUM	DER-s3	10	150	MFI
VAC52150EBL2007	VP40.ZEBV.IgG	Test 4	LUMINEX ASSAY	SERUM	DER-s3	10	272	MFI
VAC52150EBL2007	NP.ZEBV.IgG	Test 1	LUMINEX ASSAY	SERUM	DEY-s3	10	5	MFI
VAC52150EBL2007	GP.ZEBV.May.IgG	Test 2	LUMINEX ASSAY	SERUM	DEY-s3	10	204	MFI
VAC52150EBL2007	GP.ZEBV.Kiss.IgG	Test 3	LUMINEX ASSAY	SERUM	DEY-s3	10	255	MFI
VAC52150EBL2007	VP40.ZEBV.IgG	Test 4	LUMINEX ASSAY	SERUM	DEY-s3	10	48	MFI
VAC52150EBL2007	NP.ZEBV.IgG	Test 1	LUMINEX ASSAY	SERUM	DFF-s3	10	5	MFI
VAC52150EBL2007	GP.ZEBV.May.IgG	Test 2	LUMINEX ASSAY	SERUM	DFF-s3	10	12	MFI
VAC52150EBL2007	GP.ZEBV.Kiss.IgG	Test 3	LUMINEX ASSAY	SERUM	DFF-s3	10	14	MFI
VAC52150EBL2007	VP40.ZEBV.IgG	Test 4	LUMINEX ASSAY	SERUM	DFF-s3	10	5227	MFI
VAC52150EBL2007	NP.ZEBV.IgG	Test 1	LUMINEX ASSAY	SERUM	DFM-s3	10	0	MFI
VAC52150EBL2007	GP.ZEBV.May.IgG	Test 2	LUMINEX ASSAY	SERUM	DFM-s3	10	43	MFI
VAC52150EBL2007	GP.ZEBV.Kiss.IgG	Test 3	LUMINEX ASSAY	SERUM	DFM-s3	10	44	MFI
VAC52150EBL2007	VP40.ZEBV.IgG	Test 4	LUMINEX ASSAY	SERUM	DFM-s3	10	57.5	MFI
VAC52150EBL2007	NP.ZEBV.IgG	Test 1	LUMINEX ASSAY	SERUM	DFT-s3	10	6	MFI
VAC52150EBL2007	GP.ZEBV.May.IgG	Test 2	LUMINEX ASSAY	SERUM	DFT-s3	10	890.5	MFI
VAC52150EBL2007	GP.ZEBV.Kiss.IgG	Test 3	LUMINEX ASSAY	SERUM	DFT-s3	10	1031.5	MFI
VAC52150EBL2007	VP40.ZEBV.IgG	Test 4	LUMINEX ASSAY	SERUM	DFT-s3	10	55	MFI
VAC52150EBL2007	NP.ZEBV.IgG	Test 1	LUMINEX ASSAY	SERUM	DGA-s3	10	111	MFI
VAC52150EBL2007	GP.ZEBV.May.IgG	Test 2	LUMINEX ASSAY	SERUM	DGA-s3	10	21	MFI
VAC52150EBL2007	GP.ZEBV.Kiss.IgG	Test 3	LUMINEX ASSAY	SERUM	DGA-s3	10	28	MFI
VAC52150EBL2007	VP40.ZEBV.IgG	Test 4	LUMINEX ASSAY	SERUM	DGA-s3	10	107	MFI
VAC52150EBL2007	NP.ZEBV.IgG	Test 1	LUMINEX ASSAY	SERUM	DGH-s3	10	4	MFI
VAC52150EBL2007	GP.ZEBV.May.IgG	Test 2	LUMINEX ASSAY	SERUM	DGH-s3	10	22	MFI
VAC52150EBL2007	GP.ZEBV.Kiss.IgG	Test 3	LUMINEX ASSAY	SERUM	DGH-s3	10	42	MFI
VAC52150EBL2007	VP40.ZEBV.IgG	Test 4	LUMINEX ASSAY	SERUM	DGH-s3	10	27	MFI
VAC52150EBL2007	NP.ZEBV.IgG	Test 1	LUMINEX ASSAY	SERUM	DGO-s3	10	4	MFI
VAC52150EBL2007	GP.ZEBV.May.IgG	Test 2	LUMINEX ASSAY	SERUM	DGO-s3	10	369	MFI
VAC52150EBL2007	GP.ZEBV.Kiss.IgG	Test 3	LUMINEX ASSAY	SERUM	DGO-s3	10	350	MFI
VAC52150EBL2007	VP40.ZEBV.IgG	Test 4	LUMINEX ASSAY	SERUM	DGO-s3	10	109.5	MFI
VAC52150EBL2007	NP.ZEBV.IgG	Test 1	LUMINEX ASSAY	SERUM	DGV-s3	10	4	MFI
VAC52150EBL2007	GP.ZEBV.May.IgG	Test 2	LUMINEX ASSAY	SERUM	DGV-s3	10	216	MFI
VAC52150EBL2007	GP.ZEBV.Kiss.IgG	Test 3	LUMINEX ASSAY	SERUM	DGV-s3	10	197	MFI
VAC52150EBL2007	VP40.ZEBV.IgG	Test 4	LUMINEX ASSAY	SERUM	DGV-s3	10	131	MFI
VAC52150EBL2007	NP.ZEBV.IgG	Test 1	LUMINEX ASSAY	SERUM	DHC-s3	10	3	MFI
VAC52150EBL2007	GP.ZEBV.May.IgG	Test 2	LUMINEX ASSAY	SERUM	DHC-s3	10	272	MFI
VAC52150EBL2007	GP.ZEBV.Kiss.IgG	Test 3	LUMINEX ASSAY	SERUM	DHC-s3	10	359	MFI
VAC52150EBL2007	VP40.ZEBV.IgG	Test 4	LUMINEX ASSAY	SERUM	DHC-s3	10	119.5	MFI
VAC52150EBL2007	NP.ZEBV.IgG	Test 1	LUMINEX ASSAY	SERUM	DHJ-s3	10	6	MFI
VAC52150EBL2007	GP.ZEBV.May.IgG	Test 2	LUMINEX ASSAY	SERUM	DHJ-s3	10	58	MFI
VAC52150EBL2007	GP.ZEBV.Kiss.IgG	Test 3	LUMINEX ASSAY	SERUM	DHJ-s3	10	127.5	MFI
VAC52150EBL2007	VP40.ZEBV.IgG	Test 4	LUMINEX ASSAY	SERUM	DHJ-s3	10	12	MFI
VAC52150EBL2007	NP.ZEBV.IgG	Test 1	LUMINEX ASSAY	SERUM	DHQ-s3	10	59	MFI
VAC52150EBL2007	GP.ZEBV.May.IgG	Test 2	LUMINEX ASSAY	SERUM	DHQ-s3	10	495	MFI
VAC52150EBL2007	GP.ZEBV.Kiss.IgG	Test 3	LUMINEX ASSAY	SERUM	DHQ-s3	10	194	MFI
VAC52150EBL2007	VP40.ZEBV.IgG	Test 4	LUMINEX ASSAY	SERUM	DHQ-s3	10	7357.5	MFI
VAC52150EBL2007	NP.ZEBV.IgG	Test 1	LUMINEX ASSAY	SERUM	DHX-s3	10	2	MFI
VAC52150EBL2007	GP.ZEBV.May.IgG	Test 2	LUMINEX ASSAY	SERUM	DHX-s3	10	124	MFI
VAC52150EBL2007	GP.ZEBV.Kiss.IgG	Test 3	LUMINEX ASSAY	SERUM	DHX-s3	10	201	MFI
VAC52150EBL2007	VP40.ZEBV.IgG	Test 4	LUMINEX ASSAY	SERUM	DHX-s3	10	71.5	MFI
VAC52150EBL2007	NP.ZEBV.IgG	Test 1	LUMINEX ASSAY	SERUM	DIE-s3	10	68	MFI
VAC52150EBL2007	GP.ZEBV.May.IgG	Test 2	LUMINEX ASSAY	SERUM	DIE-s3	10	195	MFI
VAC52150EBL2007	GP.ZEBV.Kiss.IgG	Test 3	LUMINEX ASSAY	SERUM	DIE-s3	10	266	MFI
VAC52150EBL2007	VP40.ZEBV.IgG	Test 4	LUMINEX ASSAY	SERUM	DIE-s3	10	240	MFI
VAC52150EBL2007	NP.ZEBV.IgG	Test 1	LUMINEX ASSAY	SERUM	DIL-s3	10	32	MFI
VAC52150EBL2007	GP.ZEBV.May.IgG	Test 2	LUMINEX ASSAY	SERUM	DIL-s3	10	62	MFI
VAC52150EBL2007	GP.ZEBV.Kiss.IgG	Test 3	LUMINEX ASSAY	SERUM	DIL-s3	10	72	MFI
VAC52150EBL2007	VP40.ZEBV.IgG	Test 4	LUMINEX ASSAY	SERUM	DIL-s3	10	233	MFI
VAC52150EBL2007	NP.ZEBV.IgG	Test 1	LUMINEX ASSAY	SERUM	DIS-s3	10	14	MFI
VAC52150EBL2007	GP.ZEBV.May.IgG	Test 2	LUMINEX ASSAY	SERUM	DIS-s3	10	119	MFI
VAC52150EBL2007	GP.ZEBV.Kiss.IgG	Test 3	LUMINEX ASSAY	SERUM	DIS-s3	10	99	MFI
VAC52150EBL2007	VP40.ZEBV.IgG	Test 4	LUMINEX ASSAY	SERUM	DIS-s3	10	295	MFI
VAC52150EBL2007	NP.ZEBV.IgG	Test 1	LUMINEX ASSAY	SERUM	DIZ-s3	10	38	MFI
VAC52150EBL2007	GP.ZEBV.May.IgG	Test 2	LUMINEX ASSAY	SERUM	DIZ-s3	10	187	MFI
VAC52150EBL2007	GP.ZEBV.Kiss.IgG	Test 3	LUMINEX ASSAY	SERUM	DIZ-s3	10	192	MFI
VAC52150EBL2007	VP40.ZEBV.IgG	Test 4	LUMINEX ASSAY	SERUM	DIZ-s3	10	49	MFI
VAC52150EBL2007	NP.ZEBV.IgG	Test 1	LUMINEX ASSAY	SERUM	DJG-s3	10	8	MFI
VAC52150EBL2007	GP.ZEBV.May.IgG	Test 2	LUMINEX ASSAY	SERUM	DJG-s3	10	7	MFI
VAC52150EBL2007	GP.ZEBV.Kiss.IgG	Test 3	LUMINEX ASSAY	SERUM	DJG-s3	10	11	MFI
VAC52150EBL2007	VP40.ZEBV.IgG	Test 4	LUMINEX ASSAY	SERUM	DJG-s3	10	23	MFI
VAC52150EBL2007	NP.ZEBV.IgG	Test 1	LUMINEX ASSAY	SERUM	DJN-s3	10	3	MFI
VAC52150EBL2007	GP.ZEBV.May.IgG	Test 2	LUMINEX ASSAY	SERUM	DJN-s3	10	5	MFI
VAC52150EBL2007	GP.ZEBV.Kiss.IgG	Test 3	LUMINEX ASSAY	SERUM	DJN-s3	10	8	MFI
VAC52150EBL2007	VP40.ZEBV.IgG	Test 4	LUMINEX ASSAY	SERUM	DJN-s3	10	25	MFI
VAC52150EBL2007	NP.ZEBV.IgG	Test 1	LUMINEX ASSAY	SERUM	DJU-s3	10	4	MFI
VAC52150EBL2007	GP.ZEBV.May.IgG	Test 2	LUMINEX ASSAY	SERUM	DJU-s3	10	17	MFI
VAC52150EBL2007	GP.ZEBV.Kiss.IgG	Test 3	LUMINEX ASSAY	SERUM	DJU-s3	10	25	MFI
VAC52150EBL2007	VP40.ZEBV.IgG	Test 4	LUMINEX ASSAY	SERUM	DJU-s3	10	10	MFI
VAC52150EBL2007	NP.ZEBV.IgG	Test 1	LUMINEX ASSAY	SERUM	DKB-s3	10	4	MFI
VAC52150EBL2007	GP.ZEBV.May.IgG	Test 2	LUMINEX ASSAY	SERUM	DKB-s3	10	88	MFI
VAC52150EBL2007	GP.ZEBV.Kiss.IgG	Test 3	LUMINEX ASSAY	SERUM	DKB-s3	10	108	MFI
VAC52150EBL2007	VP40.ZEBV.IgG	Test 4	LUMINEX ASSAY	SERUM	DKB-s3	10	98	MFI
VAC52150EBL2007	NP.ZEBV.IgG	Test 1	LUMINEX ASSAY	SERUM	DKI-s3	10	13	MFI
VAC52150EBL2007	GP.ZEBV.May.IgG	Test 2	LUMINEX ASSAY	SERUM	DKI-s3	10	41	MFI
VAC52150EBL2007	GP.ZEBV.Kiss.IgG	Test 3	LUMINEX ASSAY	SERUM	DKI-s3	10	34	MFI
VAC52150EBL2007	VP40.ZEBV.IgG	Test 4	LUMINEX ASSAY	SERUM	DKI-s3	10	35	MFI
VAC52150EBL2007	NP.ZEBV.IgG	Test 1	LUMINEX ASSAY	SERUM	DKP-s3	10	14	MFI
VAC52150EBL2007	GP.ZEBV.May.IgG	Test 2	LUMINEX ASSAY	SERUM	DKP-s3	10	29	MFI
VAC52150EBL2007	GP.ZEBV.Kiss.IgG	Test 3	LUMINEX ASSAY	SERUM	DKP-s3	10	34	MFI
VAC52150EBL2007	VP40.ZEBV.IgG	Test 4	LUMINEX ASSAY	SERUM	DKP-s3	10	148	MFI
VAC52150EBL2007	NP.ZEBV.IgG	Test 1	LUMINEX ASSAY	SERUM	DKW-s3	10	4	MFI
VAC52150EBL2007	GP.ZEBV.May.IgG	Test 2	LUMINEX ASSAY	SERUM	DKW-s3	10	21	MFI
VAC52150EBL2007	GP.ZEBV.Kiss.IgG	Test 3	LUMINEX ASSAY	SERUM	DKW-s3	10	85.5	MFI
VAC52150EBL2007	VP40.ZEBV.IgG	Test 4	LUMINEX ASSAY	SERUM	DKW-s3	10	8	MFI
VAC52150EBL2007	NP.ZEBV.IgG	Test 1	LUMINEX ASSAY	SERUM	DLD-s3	10	3	MFI
VAC52150EBL2007	GP.ZEBV.May.IgG	Test 2	LUMINEX ASSAY	SERUM	DLD-s3	10	101	MFI
VAC52150EBL2007	GP.ZEBV.Kiss.IgG	Test 3	LUMINEX ASSAY	SERUM	DLD-s3	10	151.5	MFI
VAC52150EBL2007	VP40.ZEBV.IgG	Test 4	LUMINEX ASSAY	SERUM	DLD-s3	10	41	MFI
VAC52150EBL2007	NP.ZEBV.IgG	Test 1	LUMINEX ASSAY	SERUM	DLK-s3	10	7	MFI
VAC52150EBL2007	GP.ZEBV.May.IgG	Test 2	LUMINEX ASSAY	SERUM	DLK-s3	10	46	MFI
VAC52150EBL2007	GP.ZEBV.Kiss.IgG	Test 3	LUMINEX ASSAY	SERUM	DLK-s3	10	56	MFI
VAC52150EBL2007	VP40.ZEBV.IgG	Test 4	LUMINEX ASSAY	SERUM	DLK-s3	10	89	MFI
VAC52150EBL2007	NP.ZEBV.IgG	Test 1	LUMINEX ASSAY	SERUM	DLR-s3	10	3	MFI
VAC52150EBL2007	GP.ZEBV.May.IgG	Test 2	LUMINEX ASSAY	SERUM	DLR-s3	10	68	MFI
VAC52150EBL2007	GP.ZEBV.Kiss.IgG	Test 3	LUMINEX ASSAY	SERUM	DLR-s3	10	122	MFI
VAC52150EBL2007	VP40.ZEBV.IgG	Test 4	LUMINEX ASSAY	SERUM	DLR-s3	10	22	MFI
VAC52150EBL2007	NP.ZEBV.IgG	Test 1	LUMINEX ASSAY	SERUM	DLY-s3	10	18	MFI
VAC52150EBL2007	GP.ZEBV.May.IgG	Test 2	LUMINEX ASSAY	SERUM	DLY-s3	10	66	MFI
VAC52150EBL2007	GP.ZEBV.Kiss.IgG	Test 3	LUMINEX ASSAY	SERUM	DLY-s3	10	100	MFI
VAC52150EBL2007	VP40.ZEBV.IgG	Test 4	LUMINEX ASSAY	SERUM	DLY-s3	10	85	MFI
VAC52150EBL2007	NP.ZEBV.IgG	Test 1	LUMINEX ASSAY	SERUM	DMF-s3	10	3	MFI
VAC52150EBL2007	GP.ZEBV.May.IgG	Test 2	LUMINEX ASSAY	SERUM	DMF-s3	10	39	MFI
VAC52150EBL2007	GP.ZEBV.Kiss.IgG	Test 3	LUMINEX ASSAY	SERUM	DMF-s3	10	78	MFI
VAC52150EBL2007	VP40.ZEBV.IgG	Test 4	LUMINEX ASSAY	SERUM	DMF-s3	10	26	MFI
VAC52150EBL2007	NP.ZEBV.IgG	Test 1	LUMINEX ASSAY	SERUM	DMM-s3	10	8	MFI
VAC52150EBL2007	GP.ZEBV.May.IgG	Test 2	LUMINEX ASSAY	SERUM	DMM-s3	10	656	MFI
VAC52150EBL2007	GP.ZEBV.Kiss.IgG	Test 3	LUMINEX ASSAY	SERUM	DMM-s3	10	496	MFI
VAC52150EBL2007	VP40.ZEBV.IgG	Test 4	LUMINEX ASSAY	SERUM	DMM-s3	10	1058	MFI
VAC52150EBL2007	NP.ZEBV.IgG	Test 1	LUMINEX ASSAY	SERUM	DMT-s3	10	6	MFI
VAC52150EBL2007	GP.ZEBV.May.IgG	Test 2	LUMINEX ASSAY	SERUM	DMT-s3	10	59	MFI
VAC52150EBL2007	GP.ZEBV.Kiss.IgG	Test 3	LUMINEX ASSAY	SERUM	DMT-s3	10	91	MFI
VAC52150EBL2007	VP40.ZEBV.IgG	Test 4	LUMINEX ASSAY	SERUM	DMT-s3	10	5	MFI
VAC52150EBL2007	NP.ZEBV.IgG	Test 1	LUMINEX ASSAY	SERUM	DNA-s3	10	3	MFI
VAC52150EBL2007	GP.ZEBV.May.IgG	Test 2	LUMINEX ASSAY	SERUM	DNA-s3	10	3	MFI
VAC52150EBL2007	GP.ZEBV.Kiss.IgG	Test 3	LUMINEX ASSAY	SERUM	DNA-s3	10	5	MFI
VAC52150EBL2007	VP40.ZEBV.IgG	Test 4	LUMINEX ASSAY	SERUM	DNA-s3	10	15	MFI
VAC52150EBL2007	NP.ZEBV.IgG	Test 1	LUMINEX ASSAY	SERUM	DNH-s3	10	1	MFI
VAC52150EBL2007	GP.ZEBV.May.IgG	Test 2	LUMINEX ASSAY	SERUM	DNH-s3	10	11	MFI
VAC52150EBL2007	GP.ZEBV.Kiss.IgG	Test 3	LUMINEX ASSAY	SERUM	DNH-s3	10	24	MFI
VAC52150EBL2007	VP40.ZEBV.IgG	Test 4	LUMINEX ASSAY	SERUM	DNH-s3	10	36	MFI
VAC52150EBL2007	NP.ZEBV.IgG	Test 1	LUMINEX ASSAY	SERUM	DNO-s3	10	19	MFI
VAC52150EBL2007	GP.ZEBV.May.IgG	Test 2	LUMINEX ASSAY	SERUM	DNO-s3	10	24	MFI
VAC52150EBL2007	GP.ZEBV.Kiss.IgG	Test 3	LUMINEX ASSAY	SERUM	DNO-s3	10	37	MFI
VAC52150EBL2007	VP40.ZEBV.IgG	Test 4	LUMINEX ASSAY	SERUM	DNO-s3	10	22	MFI
VAC52150EBL2007	NP.ZEBV.IgG	Test 1	LUMINEX ASSAY	SERUM	DNV-s3	10	6	MFI
VAC52150EBL2007	GP.ZEBV.May.IgG	Test 2	LUMINEX ASSAY	SERUM	DNV-s3	10	71	MFI
VAC52150EBL2007	GP.ZEBV.Kiss.IgG	Test 3	LUMINEX ASSAY	SERUM	DNV-s3	10	112	MFI
VAC52150EBL2007	VP40.ZEBV.IgG	Test 4	LUMINEX ASSAY	SERUM	DNV-s3	10	66	MFI
VAC52150EBL2007	NP.ZEBV.IgG	Test 1	LUMINEX ASSAY	SERUM	DOC-s3	10	3	MFI
VAC52150EBL2007	GP.ZEBV.May.IgG	Test 2	LUMINEX ASSAY	SERUM	DOC-s3	10	48	MFI
VAC52150EBL2007	GP.ZEBV.Kiss.IgG	Test 3	LUMINEX ASSAY	SERUM	DOC-s3	10	102	MFI
VAC52150EBL2007	VP40.ZEBV.IgG	Test 4	LUMINEX ASSAY	SERUM	DOC-s3	10	12	MFI
VAC52150EBL2007	NP.ZEBV.IgG	Test 1	LUMINEX ASSAY	SERUM	DOJ-s3	10	-2.5	MFI
VAC52150EBL2007	GP.ZEBV.May.IgG	Test 2	LUMINEX ASSAY	SERUM	DOJ-s3	10	-1.5	MFI
VAC52150EBL2007	GP.ZEBV.Kiss.IgG	Test 3	LUMINEX ASSAY	SERUM	DOJ-s3	10	3	MFI
VAC52150EBL2007	VP40.ZEBV.IgG	Test 4	LUMINEX ASSAY	SERUM	DOJ-s3	10	29.5	MFI
VAC52150EBL2007	NP.ZEBV.IgG	Test 1	LUMINEX ASSAY	SERUM	DOQ-s3	10	28	MFI
VAC52150EBL2007	GP.ZEBV.May.IgG	Test 2	LUMINEX ASSAY	SERUM	DOQ-s3	10	14	MFI
VAC52150EBL2007	GP.ZEBV.Kiss.IgG	Test 3	LUMINEX ASSAY	SERUM	DOQ-s3	10	34	MFI
VAC52150EBL2007	VP40.ZEBV.IgG	Test 4	LUMINEX ASSAY	SERUM	DOQ-s3	10	275	MFI
VAC52150EBL2007	NP.ZEBV.IgG	Test 1	LUMINEX ASSAY	SERUM	DOX-s3	10	8	MFI
VAC52150EBL2007	GP.ZEBV.May.IgG	Test 2	LUMINEX ASSAY	SERUM	DOX-s3	10	16	MFI
VAC52150EBL2007	GP.ZEBV.Kiss.IgG	Test 3	LUMINEX ASSAY	SERUM	DOX-s3	10	19	MFI
VAC52150EBL2007	VP40.ZEBV.IgG	Test 4	LUMINEX ASSAY	SERUM	DOX-s3	10	536	MFI
VAC52150EBL2007	NP.ZEBV.IgG	Test 1	LUMINEX ASSAY	SERUM	DPE-s3	10	9	MFI
VAC52150EBL2007	GP.ZEBV.May.IgG	Test 2	LUMINEX ASSAY	SERUM	DPE-s3	10	16	MFI
VAC52150EBL2007	GP.ZEBV.Kiss.IgG	Test 3	LUMINEX ASSAY	SERUM	DPE-s3	10	46	MFI
VAC52150EBL2007	VP40.ZEBV.IgG	Test 4	LUMINEX ASSAY	SERUM	DPE-s3	10	15	MFI
VAC52150EBL2007	NP.ZEBV.IgG	Test 1	LUMINEX ASSAY	SERUM	DPL-s3	10	13	MFI
VAC52150EBL2007	GP.ZEBV.May.IgG	Test 2	LUMINEX ASSAY	SERUM	DPL-s3	10	1769	MFI
VAC52150EBL2007	GP.ZEBV.Kiss.IgG	Test 3	LUMINEX ASSAY	SERUM	DPL-s3	10	1913.5	MFI
VAC52150EBL2007	VP40.ZEBV.IgG	Test 4	LUMINEX ASSAY	SERUM	DPL-s3	10	9810	MFI
VAC52150EBL2007	NP.ZEBV.IgG	Test 1	LUMINEX ASSAY	SERUM	DPS-s3	10	5	MFI
VAC52150EBL2007	GP.ZEBV.May.IgG	Test 2	LUMINEX ASSAY	SERUM	DPS-s3	10	538	MFI
VAC52150EBL2007	GP.ZEBV.Kiss.IgG	Test 3	LUMINEX ASSAY	SERUM	DPS-s3	10	524	MFI
VAC52150EBL2007	VP40.ZEBV.IgG	Test 4	LUMINEX ASSAY	SERUM	DPS-s3	10	53	MFI
VAC52150EBL2007	NP.ZEBV.IgG	Test 1	LUMINEX ASSAY	SERUM	DPZ-s3	10	86	MFI
VAC52150EBL2007	GP.ZEBV.May.IgG	Test 2	LUMINEX ASSAY	SERUM	DPZ-s3	10	13	MFI
VAC52150EBL2007	GP.ZEBV.Kiss.IgG	Test 3	LUMINEX ASSAY	SERUM	DPZ-s3	10	9	MFI
VAC52150EBL2007	VP40.ZEBV.IgG	Test 4	LUMINEX ASSAY	SERUM	DPZ-s3	10	10	MFI
VAC52150EBL2007	NP.ZEBV.IgG	Test 1	LUMINEX ASSAY	SERUM	DQG-s3	10	9	MFI
VAC52150EBL2007	GP.ZEBV.May.IgG	Test 2	LUMINEX ASSAY	SERUM	DQG-s3	10	513.5	MFI
VAC52150EBL2007	GP.ZEBV.Kiss.IgG	Test 3	LUMINEX ASSAY	SERUM	DQG-s3	10	639	MFI
VAC52150EBL2007	VP40.ZEBV.IgG	Test 4	LUMINEX ASSAY	SERUM	DQG-s3	10	1904.5	MFI
VAC52150EBL2007	NP.ZEBV.IgG	Test 1	LUMINEX ASSAY	SERUM	DQN-s3	10	1	MFI
VAC52150EBL2007	GP.ZEBV.May.IgG	Test 2	LUMINEX ASSAY	SERUM	DQN-s3	10	167	MFI
VAC52150EBL2007	GP.ZEBV.Kiss.IgG	Test 3	LUMINEX ASSAY	SERUM	DQN-s3	10	228	MFI
VAC52150EBL2007	VP40.ZEBV.IgG	Test 4	LUMINEX ASSAY	SERUM	DQN-s3	10	12.5	MFI
VAC52150EBL2007	NP.ZEBV.IgG	Test 1	LUMINEX ASSAY	SERUM	DQU-s3	10	2	MFI
VAC52150EBL2007	GP.ZEBV.May.IgG	Test 2	LUMINEX ASSAY	SERUM	DQU-s3	10	29	MFI
VAC52150EBL2007	GP.ZEBV.Kiss.IgG	Test 3	LUMINEX ASSAY	SERUM	DQU-s3	10	24	MFI
VAC52150EBL2007	VP40.ZEBV.IgG	Test 4	LUMINEX ASSAY	SERUM	DQU-s3	10	35	MFI
VAC52150EBL2007	NP.ZEBV.IgG	Test 1	LUMINEX ASSAY	SERUM	DRB-s3	10	6	MFI
VAC52150EBL2007	GP.ZEBV.May.IgG	Test 2	LUMINEX ASSAY	SERUM	DRB-s3	10	1598	MFI
VAC52150EBL2007	GP.ZEBV.Kiss.IgG	Test 3	LUMINEX ASSAY	SERUM	DRB-s3	10	1932	MFI
VAC52150EBL2007	VP40.ZEBV.IgG	Test 4	LUMINEX ASSAY	SERUM	DRB-s3	10	17	MFI
VAC52150EBL2007	NP.ZEBV.IgG	Test 1	LUMINEX ASSAY	SERUM	DRI-s3	10	1	MFI
VAC52150EBL2007	GP.ZEBV.May.IgG	Test 2	LUMINEX ASSAY	SERUM	DRI-s3	10	62	MFI
VAC52150EBL2007	GP.ZEBV.Kiss.IgG	Test 3	LUMINEX ASSAY	SERUM	DRI-s3	10	46	MFI
VAC52150EBL2007	VP40.ZEBV.IgG	Test 4	LUMINEX ASSAY	SERUM	DRI-s3	10	3	MFI
VAC52150EBL2007	NP.ZEBV.IgG	Test 1	LUMINEX ASSAY	SERUM	DRP-s3	10	6	MFI
VAC52150EBL2007	GP.ZEBV.May.IgG	Test 2	LUMINEX ASSAY	SERUM	DRP-s3	10	46	MFI
VAC52150EBL2007	GP.ZEBV.Kiss.IgG	Test 3	LUMINEX ASSAY	SERUM	DRP-s3	10	61	MFI
VAC52150EBL2007	VP40.ZEBV.IgG	Test 4	LUMINEX ASSAY	SERUM	DRP-s3	10	547.5	MFI
VAC52150EBL2007	NP.ZEBV.IgG	Test 1	LUMINEX ASSAY	SERUM	DRW-s3	10	49	MFI
VAC52150EBL2007	GP.ZEBV.May.IgG	Test 2	LUMINEX ASSAY	SERUM	DRW-s3	10	35	MFI
VAC52150EBL2007	GP.ZEBV.Kiss.IgG	Test 3	LUMINEX ASSAY	SERUM	DRW-s3	10	32	MFI
VAC52150EBL2007	VP40.ZEBV.IgG	Test 4	LUMINEX ASSAY	SERUM	DRW-s3	10	298	MFI
VAC52150EBL2007	NP.ZEBV.IgG	Test 1	LUMINEX ASSAY	SERUM	DSD-s3	10	2	MFI
VAC52150EBL2007	GP.ZEBV.May.IgG	Test 2	LUMINEX ASSAY	SERUM	DSD-s3	10	345	MFI
VAC52150EBL2007	GP.ZEBV.Kiss.IgG	Test 3	LUMINEX ASSAY	SERUM	DSD-s3	10	415.5	MFI
VAC52150EBL2007	VP40.ZEBV.IgG	Test 4	LUMINEX ASSAY	SERUM	DSD-s3	10	66.5	MFI
VAC52150EBL2007	NP.ZEBV.IgG	Test 1	LUMINEX ASSAY	SERUM	DSK-s3	10	54	MFI
VAC52150EBL2007	GP.ZEBV.May.IgG	Test 2	LUMINEX ASSAY	SERUM	DSK-s3	10	1770	MFI
VAC52150EBL2007	GP.ZEBV.Kiss.IgG	Test 3	LUMINEX ASSAY	SERUM	DSK-s3	10	699	MFI
VAC52150EBL2007	VP40.ZEBV.IgG	Test 4	LUMINEX ASSAY	SERUM	DSK-s3	10	154	MFI
VAC52150EBL2007	NP.ZEBV.IgG	Test 1	LUMINEX ASSAY	SERUM	DSR-s3	10	3	MFI
VAC52150EBL2007	GP.ZEBV.May.IgG	Test 2	LUMINEX ASSAY	SERUM	DSR-s3	10	132	MFI
VAC52150EBL2007	GP.ZEBV.Kiss.IgG	Test 3	LUMINEX ASSAY	SERUM	DSR-s3	10	161	MFI
VAC52150EBL2007	VP40.ZEBV.IgG	Test 4	LUMINEX ASSAY	SERUM	DSR-s3	10	15	MFI
VAC52150EBL2007	NP.ZEBV.IgG	Test 1	LUMINEX ASSAY	SERUM	DSY-s3	10	22	MFI
VAC52150EBL2007	GP.ZEBV.May.IgG	Test 2	LUMINEX ASSAY	SERUM	DSY-s3	10	130	MFI
VAC52150EBL2007	GP.ZEBV.Kiss.IgG	Test 3	LUMINEX ASSAY	SERUM	DSY-s3	10	153	MFI
VAC52150EBL2007	VP40.ZEBV.IgG	Test 4	LUMINEX ASSAY	SERUM	DSY-s3	10	44	MFI
VAC52150EBL2007	NP.ZEBV.IgG	Test 1	LUMINEX ASSAY	SERUM	DTF-s3	10	1	MFI
VAC52150EBL2007	GP.ZEBV.May.IgG	Test 2	LUMINEX ASSAY	SERUM	DTF-s3	10	37	MFI
VAC52150EBL2007	GP.ZEBV.Kiss.IgG	Test 3	LUMINEX ASSAY	SERUM	DTF-s3	10	66	MFI
VAC52150EBL2007	VP40.ZEBV.IgG	Test 4	LUMINEX ASSAY	SERUM	DTF-s3	10	14	MFI
VAC52150EBL2007	NP.ZEBV.IgG	Test 1	LUMINEX ASSAY	SERUM	DTM-s3	10	4	MFI
VAC52150EBL2007	GP.ZEBV.May.IgG	Test 2	LUMINEX ASSAY	SERUM	DTM-s3	10	56	MFI
VAC52150EBL2007	GP.ZEBV.Kiss.IgG	Test 3	LUMINEX ASSAY	SERUM	DTM-s3	10	63	MFI
VAC52150EBL2007	VP40.ZEBV.IgG	Test 4	LUMINEX ASSAY	SERUM	DTM-s3	10	117	MFI
VAC52150EBL2007	NP.ZEBV.IgG	Test 1	LUMINEX ASSAY	SERUM	DTT-s3	10	28	MFI
VAC52150EBL2007	GP.ZEBV.May.IgG	Test 2	LUMINEX ASSAY	SERUM	DTT-s3	10	1	MFI
VAC52150EBL2007	GP.ZEBV.Kiss.IgG	Test 3	LUMINEX ASSAY	SERUM	DTT-s3	10	8	MFI
VAC52150EBL2007	VP40.ZEBV.IgG	Test 4	LUMINEX ASSAY	SERUM	DTT-s3	10	110	MFI
VAC52150EBL2007	NP.ZEBV.IgG	Test 1	LUMINEX ASSAY	SERUM	DUA-s3	10	1	MFI
VAC52150EBL2007	GP.ZEBV.May.IgG	Test 2	LUMINEX ASSAY	SERUM	DUA-s3	10	16	MFI
VAC52150EBL2007	GP.ZEBV.Kiss.IgG	Test 3	LUMINEX ASSAY	SERUM	DUA-s3	10	34	MFI
VAC52150EBL2007	VP40.ZEBV.IgG	Test 4	LUMINEX ASSAY	SERUM	DUA-s3	10	36	MFI
VAC52150EBL2007	NP.ZEBV.IgG	Test 1	LUMINEX ASSAY	SERUM	DUH-s3	10	186	MFI
VAC52150EBL2007	GP.ZEBV.May.IgG	Test 2	LUMINEX ASSAY	SERUM	DUH-s3	10	42	MFI
VAC52150EBL2007	GP.ZEBV.Kiss.IgG	Test 3	LUMINEX ASSAY	SERUM	DUH-s3	10	26	MFI
VAC52150EBL2007	VP40.ZEBV.IgG	Test 4	LUMINEX ASSAY	SERUM	DUH-s3	10	45	MFI
VAC52150EBL2007	NP.ZEBV.IgG	Test 1	LUMINEX ASSAY	SERUM	DUO-s3	10	9.5	MFI
VAC52150EBL2007	GP.ZEBV.May.IgG	Test 2	LUMINEX ASSAY	SERUM	DUO-s3	10	11	MFI
VAC52150EBL2007	GP.ZEBV.Kiss.IgG	Test 3	LUMINEX ASSAY	SERUM	DUO-s3	10	13	MFI
VAC52150EBL2007	VP40.ZEBV.IgG	Test 4	LUMINEX ASSAY	SERUM	DUO-s3	10	15	MFI
VAC52150EBL2007	NP.ZEBV.IgG	Test 1	LUMINEX ASSAY	SERUM	DUV-s3	10	49	MFI
VAC52150EBL2007	GP.ZEBV.May.IgG	Test 2	LUMINEX ASSAY	SERUM	DUV-s3	10	3	MFI
VAC52150EBL2007	GP.ZEBV.Kiss.IgG	Test 3	LUMINEX ASSAY	SERUM	DUV-s3	10	4	MFI
VAC52150EBL2007	VP40.ZEBV.IgG	Test 4	LUMINEX ASSAY	SERUM	DUV-s3	10	22.5	MFI
VAC52150EBL2007	NP.ZEBV.IgG	Test 1	LUMINEX ASSAY	SERUM	DVC-s3	10	17.5	MFI
VAC52150EBL2007	GP.ZEBV.May.IgG	Test 2	LUMINEX ASSAY	SERUM	DVC-s3	10	360	MFI
VAC52150EBL2007	GP.ZEBV.Kiss.IgG	Test 3	LUMINEX ASSAY	SERUM	DVC-s3	10	131	MFI
VAC52150EBL2007	VP40.ZEBV.IgG	Test 4	LUMINEX ASSAY	SERUM	DVC-s3	10	80	MFI
VAC52150EBL2007	NP.ZEBV.IgG	Test 1	LUMINEX ASSAY	SERUM	DVJ-s3	10	2	MFI
VAC52150EBL2007	GP.ZEBV.May.IgG	Test 2	LUMINEX ASSAY	SERUM	DVJ-s3	10	186	MFI
VAC52150EBL2007	GP.ZEBV.Kiss.IgG	Test 3	LUMINEX ASSAY	SERUM	DVJ-s3	10	319	MFI
VAC52150EBL2007	VP40.ZEBV.IgG	Test 4	LUMINEX ASSAY	SERUM	DVJ-s3	10	16	MFI
VAC52150EBL2007	NP.ZEBV.IgG	Test 1	LUMINEX ASSAY	SERUM	DVQ-s3	10	5	MFI
VAC52150EBL2007	GP.ZEBV.May.IgG	Test 2	LUMINEX ASSAY	SERUM	DVQ-s3	10	484	MFI
VAC52150EBL2007	GP.ZEBV.Kiss.IgG	Test 3	LUMINEX ASSAY	SERUM	DVQ-s3	10	533	MFI
VAC52150EBL2007	VP40.ZEBV.IgG	Test 4	LUMINEX ASSAY	SERUM	DVQ-s3	10	41	MFI
VAC52150EBL2007	NP.ZEBV.IgG	Test 1	LUMINEX ASSAY	SERUM	DVX-s3	10	3	MFI
VAC52150EBL2007	GP.ZEBV.May.IgG	Test 2	LUMINEX ASSAY	SERUM	DVX-s3	10	231	MFI
VAC52150EBL2007	GP.ZEBV.Kiss.IgG	Test 3	LUMINEX ASSAY	SERUM	DVX-s3	10	306	MFI
VAC52150EBL2007	VP40.ZEBV.IgG	Test 4	LUMINEX ASSAY	SERUM	DVX-s3	10	531.5	MFI
VAC52150EBL2007	NP.ZEBV.IgG	Test 1	LUMINEX ASSAY	SERUM	DWE-s3	10	0	MFI
VAC52150EBL2007	GP.ZEBV.May.IgG	Test 2	LUMINEX ASSAY	SERUM	DWE-s3	10	326	MFI
VAC52150EBL2007	GP.ZEBV.Kiss.IgG	Test 3	LUMINEX ASSAY	SERUM	DWE-s3	10	392	MFI
VAC52150EBL2007	VP40.ZEBV.IgG	Test 4	LUMINEX ASSAY	SERUM	DWE-s3	10	15	MFI
VAC52150EBL2007	NP.ZEBV.IgG	Test 1	LUMINEX ASSAY	SERUM	DWL-s3	10	11	MFI
VAC52150EBL2007	GP.ZEBV.May.IgG	Test 2	LUMINEX ASSAY	SERUM	DWL-s3	10	1266	MFI
VAC52150EBL2007	GP.ZEBV.Kiss.IgG	Test 3	LUMINEX ASSAY	SERUM	DWL-s3	10	1579	MFI
VAC52150EBL2007	VP40.ZEBV.IgG	Test 4	LUMINEX ASSAY	SERUM	DWL-s3	10	43	MFI
VAC52150EBL2007	NP.ZEBV.IgG	Test 1	LUMINEX ASSAY	SERUM	DWS-s3	10	21	MFI
VAC52150EBL2007	GP.ZEBV.May.IgG	Test 2	LUMINEX ASSAY	SERUM	DWS-s3	10	57	MFI
VAC52150EBL2007	GP.ZEBV.Kiss.IgG	Test 3	LUMINEX ASSAY	SERUM	DWS-s3	10	306	MFI
VAC52150EBL2007	VP40.ZEBV.IgG	Test 4	LUMINEX ASSAY	SERUM	DWS-s3	10	204	MFI
VAC52150EBL2007	NP.ZEBV.IgG	Test 1	LUMINEX ASSAY	SERUM	DWZ-s3	10	56	MFI
VAC52150EBL2007	GP.ZEBV.May.IgG	Test 2	LUMINEX ASSAY	SERUM	DWZ-s3	10	184	MFI
VAC52150EBL2007	GP.ZEBV.Kiss.IgG	Test 3	LUMINEX ASSAY	SERUM	DWZ-s3	10	205	MFI
VAC52150EBL2007	VP40.ZEBV.IgG	Test 4	LUMINEX ASSAY	SERUM	DWZ-s3	10	177	MFI
VAC52150EBL2007	NP.ZEBV.IgG	Test 1	LUMINEX ASSAY	SERUM	DXG-s3	10	0	MFI
VAC52150EBL2007	GP.ZEBV.May.IgG	Test 2	LUMINEX ASSAY	SERUM	DXG-s3	10	26	MFI
VAC52150EBL2007	GP.ZEBV.Kiss.IgG	Test 3	LUMINEX ASSAY	SERUM	DXG-s3	10	33	MFI
VAC52150EBL2007	VP40.ZEBV.IgG	Test 4	LUMINEX ASSAY	SERUM	DXG-s3	10	112	MFI
VAC52150EBL2007	NP.ZEBV.IgG	Test 1	LUMINEX ASSAY	SERUM	DXN-s3	10	2	MFI
VAC52150EBL2007	GP.ZEBV.May.IgG	Test 2	LUMINEX ASSAY	SERUM	DXN-s3	10	234	MFI
VAC52150EBL2007	GP.ZEBV.Kiss.IgG	Test 3	LUMINEX ASSAY	SERUM	DXN-s3	10	183	MFI
VAC52150EBL2007	VP40.ZEBV.IgG	Test 4	LUMINEX ASSAY	SERUM	DXN-s3	10	35	MFI
VAC52150EBL2007	NP.ZEBV.IgG	Test 1	LUMINEX ASSAY	SERUM	DXU-s3	10	1159	MFI
VAC52150EBL2007	GP.ZEBV.May.IgG	Test 2	LUMINEX ASSAY	SERUM	DXU-s3	10	178	MFI
VAC52150EBL2007	GP.ZEBV.Kiss.IgG	Test 3	LUMINEX ASSAY	SERUM	DXU-s3	10	352.5	MFI
VAC52150EBL2007	VP40.ZEBV.IgG	Test 4	LUMINEX ASSAY	SERUM	DXU-s3	10	99.5	MFI
VAC52150EBL2007	NP.ZEBV.IgG	Test 1	LUMINEX ASSAY	SERUM	DYB-s3	10	2	MFI
VAC52150EBL2007	GP.ZEBV.May.IgG	Test 2	LUMINEX ASSAY	SERUM	DYB-s3	10	379.5	MFI
VAC52150EBL2007	GP.ZEBV.Kiss.IgG	Test 3	LUMINEX ASSAY	SERUM	DYB-s3	10	400	MFI
VAC52150EBL2007	VP40.ZEBV.IgG	Test 4	LUMINEX ASSAY	SERUM	DYB-s3	10	396.5	MFI
VAC52150EBL2007	NP.ZEBV.IgG	Test 1	LUMINEX ASSAY	SERUM	DYI-s3	10	1	MFI
VAC52150EBL2007	GP.ZEBV.May.IgG	Test 2	LUMINEX ASSAY	SERUM	DYI-s3	10	14	MFI
VAC52150EBL2007	GP.ZEBV.Kiss.IgG	Test 3	LUMINEX ASSAY	SERUM	DYI-s3	10	63	MFI
VAC52150EBL2007	VP40.ZEBV.IgG	Test 4	LUMINEX ASSAY	SERUM	DYI-s3	10	23	MFI
VAC52150EBL2007	NP.ZEBV.IgG	Test 1	LUMINEX ASSAY	SERUM	DYP-s3	10	6	MFI
VAC52150EBL2007	GP.ZEBV.May.IgG	Test 2	LUMINEX ASSAY	SERUM	DYP-s3	10	38	MFI
VAC52150EBL2007	GP.ZEBV.Kiss.IgG	Test 3	LUMINEX ASSAY	SERUM	DYP-s3	10	116	MFI
VAC52150EBL2007	VP40.ZEBV.IgG	Test 4	LUMINEX ASSAY	SERUM	DYP-s3	10	1364	MFI
VAC52150EBL2007	NP.ZEBV.IgG	Test 1	LUMINEX ASSAY	SERUM	DYW-s3	10	1	MFI
VAC52150EBL2007	GP.ZEBV.May.IgG	Test 2	LUMINEX ASSAY	SERUM	DYW-s3	10	41	MFI
VAC52150EBL2007	GP.ZEBV.Kiss.IgG	Test 3	LUMINEX ASSAY	SERUM	DYW-s3	10	47	MFI
VAC52150EBL2007	VP40.ZEBV.IgG	Test 4	LUMINEX ASSAY	SERUM	DYW-s3	10	33	MFI
VAC52150EBL2007	NP.ZEBV.IgG	Test 1	LUMINEX ASSAY	SERUM	DZD-s3	10	23	MFI
VAC52150EBL2007	GP.ZEBV.May.IgG	Test 2	LUMINEX ASSAY	SERUM	DZD-s3	10	153	MFI
VAC52150EBL2007	GP.ZEBV.Kiss.IgG	Test 3	LUMINEX ASSAY	SERUM	DZD-s3	10	263	MFI
VAC52150EBL2007	VP40.ZEBV.IgG	Test 4	LUMINEX ASSAY	SERUM	DZD-s3	10	10699	MFI
VAC52150EBL2007	NP.ZEBV.IgG	Test 1	LUMINEX ASSAY	SERUM	DZK-s3	10	7	MFI
VAC52150EBL2007	GP.ZEBV.May.IgG	Test 2	LUMINEX ASSAY	SERUM	DZK-s3	10	499	MFI
VAC52150EBL2007	GP.ZEBV.Kiss.IgG	Test 3	LUMINEX ASSAY	SERUM	DZK-s3	10	849	MFI
VAC52150EBL2007	VP40.ZEBV.IgG	Test 4	LUMINEX ASSAY	SERUM	DZK-s3	10	123	MFI
VAC52150EBL2007	NP.ZEBV.IgG	Test 1	LUMINEX ASSAY	SERUM	DZR-s3	10	59	MFI
VAC52150EBL2007	GP.ZEBV.May.IgG	Test 2	LUMINEX ASSAY	SERUM	DZR-s3	10	26.5	MFI
VAC52150EBL2007	GP.ZEBV.Kiss.IgG	Test 3	LUMINEX ASSAY	SERUM	DZR-s3	10	56	MFI
VAC52150EBL2007	VP40.ZEBV.IgG	Test 4	LUMINEX ASSAY	SERUM	DZR-s3	10	136	MFI
VAC52150EBL2007	NP.ZEBV.IgG	Test 1	LUMINEX ASSAY	SERUM	DZY-s3	10	66	MFI
VAC52150EBL2007	GP.ZEBV.May.IgG	Test 2	LUMINEX ASSAY	SERUM	DZY-s3	10	35	MFI
VAC52150EBL2007	GP.ZEBV.Kiss.IgG	Test 3	LUMINEX ASSAY	SERUM	DZY-s3	10	50	MFI
VAC52150EBL2007	VP40.ZEBV.IgG	Test 4	LUMINEX ASSAY	SERUM	DZY-s3	10	17	MFI
VAC52150EBL2007	NP.ZEBV.IgG	Test 1	LUMINEX ASSAY	SERUM	EAF-s3	10	5	MFI
VAC52150EBL2007	GP.ZEBV.May.IgG	Test 2	LUMINEX ASSAY	SERUM	EAF-s3	10	320	MFI
VAC52150EBL2007	GP.ZEBV.Kiss.IgG	Test 3	LUMINEX ASSAY	SERUM	EAF-s3	10	368	MFI
VAC52150EBL2007	VP40.ZEBV.IgG	Test 4	LUMINEX ASSAY	SERUM	EAF-s3	10	15	MFI
VAC52150EBL2007	NP.ZEBV.IgG	Test 1	LUMINEX ASSAY	SERUM	EAM-s3	10	4	MFI
VAC52150EBL2007	GP.ZEBV.May.IgG	Test 2	LUMINEX ASSAY	SERUM	EAM-s3	10	140	MFI
VAC52150EBL2007	GP.ZEBV.Kiss.IgG	Test 3	LUMINEX ASSAY	SERUM	EAM-s3	10	144	MFI
VAC52150EBL2007	VP40.ZEBV.IgG	Test 4	LUMINEX ASSAY	SERUM	EAM-s3	10	93	MFI
VAC52150EBL2007	NP.ZEBV.IgG	Test 1	LUMINEX ASSAY	SERUM	EAT-s3	10	1	MFI
VAC52150EBL2007	GP.ZEBV.May.IgG	Test 2	LUMINEX ASSAY	SERUM	EAT-s3	10	72	MFI
VAC52150EBL2007	GP.ZEBV.Kiss.IgG	Test 3	LUMINEX ASSAY	SERUM	EAT-s3	10	67	MFI
VAC52150EBL2007	VP40.ZEBV.IgG	Test 4	LUMINEX ASSAY	SERUM	EAT-s3	10	17	MFI
VAC52150EBL2007	NP.ZEBV.IgG	Test 1	LUMINEX ASSAY	SERUM	EBA-s3	10	50	MFI
VAC52150EBL2007	GP.ZEBV.May.IgG	Test 2	LUMINEX ASSAY	SERUM	EBA-s3	10	341	MFI
VAC52150EBL2007	GP.ZEBV.Kiss.IgG	Test 3	LUMINEX ASSAY	SERUM	EBA-s3	10	249	MFI
VAC52150EBL2007	VP40.ZEBV.IgG	Test 4	LUMINEX ASSAY	SERUM	EBA-s3	10	35	MFI
VAC52150EBL2007	NP.ZEBV.IgG	Test 1	LUMINEX ASSAY	SERUM	EBH-s3	10	17	MFI
VAC52150EBL2007	GP.ZEBV.May.IgG	Test 2	LUMINEX ASSAY	SERUM	EBH-s3	10	1001	MFI
VAC52150EBL2007	GP.ZEBV.Kiss.IgG	Test 3	LUMINEX ASSAY	SERUM	EBH-s3	10	351	MFI
VAC52150EBL2007	VP40.ZEBV.IgG	Test 4	LUMINEX ASSAY	SERUM	EBH-s3	10	26	MFI
VAC52150EBL2007	NP.ZEBV.IgG	Test 1	LUMINEX ASSAY	SERUM	EBO-s3	10	0	MFI
VAC52150EBL2007	GP.ZEBV.May.IgG	Test 2	LUMINEX ASSAY	SERUM	EBO-s3	10	31	MFI
VAC52150EBL2007	GP.ZEBV.Kiss.IgG	Test 3	LUMINEX ASSAY	SERUM	EBO-s3	10	42	MFI
VAC52150EBL2007	VP40.ZEBV.IgG	Test 4	LUMINEX ASSAY	SERUM	EBO-s3	10	10	MFI
VAC52150EBL2007	NP.ZEBV.IgG	Test 1	LUMINEX ASSAY	SERUM	EBV-s3	10	36	MFI
VAC52150EBL2007	GP.ZEBV.May.IgG	Test 2	LUMINEX ASSAY	SERUM	EBV-s3	10	15	MFI
VAC52150EBL2007	GP.ZEBV.Kiss.IgG	Test 3	LUMINEX ASSAY	SERUM	EBV-s3	10	15	MFI
VAC52150EBL2007	VP40.ZEBV.IgG	Test 4	LUMINEX ASSAY	SERUM	EBV-s3	10	72	MFI
VAC52150EBL2007	NP.ZEBV.IgG	Test 1	LUMINEX ASSAY	SERUM	ECC-s3	10	94	MFI
VAC52150EBL2007	GP.ZEBV.May.IgG	Test 2	LUMINEX ASSAY	SERUM	ECC-s3	10	161	MFI
VAC52150EBL2007	GP.ZEBV.Kiss.IgG	Test 3	LUMINEX ASSAY	SERUM	ECC-s3	10	192	MFI
VAC52150EBL2007	VP40.ZEBV.IgG	Test 4	LUMINEX ASSAY	SERUM	ECC-s3	10	163	MFI
VAC52150EBL2007	NP.ZEBV.IgG	Test 1	LUMINEX ASSAY	SERUM	ECJ-s3	10	46	MFI
VAC52150EBL2007	GP.ZEBV.May.IgG	Test 2	LUMINEX ASSAY	SERUM	ECJ-s3	10	87	MFI
VAC52150EBL2007	GP.ZEBV.Kiss.IgG	Test 3	LUMINEX ASSAY	SERUM	ECJ-s3	10	98	MFI
VAC52150EBL2007	VP40.ZEBV.IgG	Test 4	LUMINEX ASSAY	SERUM	ECJ-s3	10	75	MFI
VAC52150EBL2007	NP.ZEBV.IgG	Test 1	LUMINEX ASSAY	SERUM	ECQ-s3	10	11	MFI
VAC52150EBL2007	GP.ZEBV.May.IgG	Test 2	LUMINEX ASSAY	SERUM	ECQ-s3	10	21	MFI
VAC52150EBL2007	GP.ZEBV.Kiss.IgG	Test 3	LUMINEX ASSAY	SERUM	ECQ-s3	10	32	MFI
VAC52150EBL2007	VP40.ZEBV.IgG	Test 4	LUMINEX ASSAY	SERUM	ECQ-s3	10	133	MFI
VAC52150EBL2007	NP.ZEBV.IgG	Test 1	LUMINEX ASSAY	SERUM	ECX-s3	10	457	MFI
VAC52150EBL2007	GP.ZEBV.May.IgG	Test 2	LUMINEX ASSAY	SERUM	ECX-s3	10	7	MFI
VAC52150EBL2007	GP.ZEBV.Kiss.IgG	Test 3	LUMINEX ASSAY	SERUM	ECX-s3	10	5	MFI
VAC52150EBL2007	VP40.ZEBV.IgG	Test 4	LUMINEX ASSAY	SERUM	ECX-s3	10	23	MFI
VAC52150EBL2007	NP.ZEBV.IgG	Test 1	LUMINEX ASSAY	SERUM	EDE-s3	10	14	MFI
VAC52150EBL2007	GP.ZEBV.May.IgG	Test 2	LUMINEX ASSAY	SERUM	EDE-s3	10	1000	MFI
VAC52150EBL2007	GP.ZEBV.Kiss.IgG	Test 3	LUMINEX ASSAY	SERUM	EDE-s3	10	897.5	MFI
VAC52150EBL2007	VP40.ZEBV.IgG	Test 4	LUMINEX ASSAY	SERUM	EDE-s3	10	52.5	MFI
VAC52150EBL2007	NP.ZEBV.IgG	Test 1	LUMINEX ASSAY	SERUM	EDL-s3	10	10	MFI
VAC52150EBL2007	GP.ZEBV.May.IgG	Test 2	LUMINEX ASSAY	SERUM	EDL-s3	10	371	MFI
VAC52150EBL2007	GP.ZEBV.Kiss.IgG	Test 3	LUMINEX ASSAY	SERUM	EDL-s3	10	657	MFI
VAC52150EBL2007	VP40.ZEBV.IgG	Test 4	LUMINEX ASSAY	SERUM	EDL-s3	10	53	MFI
VAC52150EBL2007	NP.ZEBV.IgG	Test 1	LUMINEX ASSAY	SERUM	EDS-s3	10	11	MFI
VAC52150EBL2007	GP.ZEBV.May.IgG	Test 2	LUMINEX ASSAY	SERUM	EDS-s3	10	52	MFI
VAC52150EBL2007	GP.ZEBV.Kiss.IgG	Test 3	LUMINEX ASSAY	SERUM	EDS-s3	10	445	MFI
VAC52150EBL2007	VP40.ZEBV.IgG	Test 4	LUMINEX ASSAY	SERUM	EDS-s3	10	59	MFI
VAC52150EBL2007	NP.ZEBV.IgG	Test 1	LUMINEX ASSAY	SERUM	EDZ-s3	10	6	MFI
VAC52150EBL2007	GP.ZEBV.May.IgG	Test 2	LUMINEX ASSAY	SERUM	EDZ-s3	10	121	MFI
VAC52150EBL2007	GP.ZEBV.Kiss.IgG	Test 3	LUMINEX ASSAY	SERUM	EDZ-s3	10	132.5	MFI
VAC52150EBL2007	VP40.ZEBV.IgG	Test 4	LUMINEX ASSAY	SERUM	EDZ-s3	10	55	MFI
VAC52150EBL2007	NP.ZEBV.IgG	Test 1	LUMINEX ASSAY	SERUM	EEG-s3	10	193.5	MFI
VAC52150EBL2007	GP.ZEBV.May.IgG	Test 2	LUMINEX ASSAY	SERUM	EEG-s3	10	81	MFI
VAC52150EBL2007	GP.ZEBV.Kiss.IgG	Test 3	LUMINEX ASSAY	SERUM	EEG-s3	10	110	MFI
VAC52150EBL2007	VP40.ZEBV.IgG	Test 4	LUMINEX ASSAY	SERUM	EEG-s3	10	18	MFI
VAC52150EBL2007	NP.ZEBV.IgG	Test 1	LUMINEX ASSAY	SERUM	EEN-s3	10	3	MFI
VAC52150EBL2007	GP.ZEBV.May.IgG	Test 2	LUMINEX ASSAY	SERUM	EEN-s3	10	31.5	MFI
VAC52150EBL2007	GP.ZEBV.Kiss.IgG	Test 3	LUMINEX ASSAY	SERUM	EEN-s3	10	155	MFI
VAC52150EBL2007	VP40.ZEBV.IgG	Test 4	LUMINEX ASSAY	SERUM	EEN-s3	10	33	MFI
VAC52150EBL2007	NP.ZEBV.IgG	Test 1	LUMINEX ASSAY	SERUM	EEU-s3	10	0	MFI
VAC52150EBL2007	GP.ZEBV.May.IgG	Test 2	LUMINEX ASSAY	SERUM	EEU-s3	10	20	MFI
VAC52150EBL2007	GP.ZEBV.Kiss.IgG	Test 3	LUMINEX ASSAY	SERUM	EEU-s3	10	40.5	MFI
VAC52150EBL2007	VP40.ZEBV.IgG	Test 4	LUMINEX ASSAY	SERUM	EEU-s3	10	35	MFI
VAC52150EBL2007	NP.ZEBV.IgG	Test 1	LUMINEX ASSAY	SERUM	EFB-s3	10	7	MFI
VAC52150EBL2007	GP.ZEBV.May.IgG	Test 2	LUMINEX ASSAY	SERUM	EFB-s3	10	137	MFI
VAC52150EBL2007	GP.ZEBV.Kiss.IgG	Test 3	LUMINEX ASSAY	SERUM	EFB-s3	10	163	MFI
VAC52150EBL2007	VP40.ZEBV.IgG	Test 4	LUMINEX ASSAY	SERUM	EFB-s3	10	322	MFI
VAC52150EBL2007	NP.ZEBV.IgG	Test 1	LUMINEX ASSAY	SERUM	EFI-s3	10	10.5	MFI
VAC52150EBL2007	GP.ZEBV.May.IgG	Test 2	LUMINEX ASSAY	SERUM	EFI-s3	10	207.5	MFI
VAC52150EBL2007	GP.ZEBV.Kiss.IgG	Test 3	LUMINEX ASSAY	SERUM	EFI-s3	10	160	MFI
VAC52150EBL2007	VP40.ZEBV.IgG	Test 4	LUMINEX ASSAY	SERUM	EFI-s3	10	263	MFI
VAC52150EBL2007	NP.ZEBV.IgG	Test 1	LUMINEX ASSAY	SERUM	EFP-s3	10	5	MFI
VAC52150EBL2007	GP.ZEBV.May.IgG	Test 2	LUMINEX ASSAY	SERUM	EFP-s3	10	49	MFI
VAC52150EBL2007	GP.ZEBV.Kiss.IgG	Test 3	LUMINEX ASSAY	SERUM	EFP-s3	10	53	MFI
VAC52150EBL2007	VP40.ZEBV.IgG	Test 4	LUMINEX ASSAY	SERUM	EFP-s3	10	382	MFI
VAC52150EBL2007	NP.ZEBV.IgG	Test 1	LUMINEX ASSAY	SERUM	EFW-s3	10	8	MFI
VAC52150EBL2007	GP.ZEBV.May.IgG	Test 2	LUMINEX ASSAY	SERUM	EFW-s3	10	206	MFI
VAC52150EBL2007	GP.ZEBV.Kiss.IgG	Test 3	LUMINEX ASSAY	SERUM	EFW-s3	10	233.5	MFI
VAC52150EBL2007	VP40.ZEBV.IgG	Test 4	LUMINEX ASSAY	SERUM	EFW-s3	10	36	MFI
VAC52150EBL2007	NP.ZEBV.IgG	Test 1	LUMINEX ASSAY	SERUM	EGD-s3	10	1	MFI
VAC52150EBL2007	GP.ZEBV.May.IgG	Test 2	LUMINEX ASSAY	SERUM	EGD-s3	10	4	MFI
VAC52150EBL2007	GP.ZEBV.Kiss.IgG	Test 3	LUMINEX ASSAY	SERUM	EGD-s3	10	7	MFI
VAC52150EBL2007	VP40.ZEBV.IgG	Test 4	LUMINEX ASSAY	SERUM	EGD-s3	10	19	MFI
VAC52150EBL2007	NP.ZEBV.IgG	Test 1	LUMINEX ASSAY	SERUM	EGK-s3	10	1	MFI
VAC52150EBL2007	GP.ZEBV.May.IgG	Test 2	LUMINEX ASSAY	SERUM	EGK-s3	10	9	MFI
VAC52150EBL2007	GP.ZEBV.Kiss.IgG	Test 3	LUMINEX ASSAY	SERUM	EGK-s3	10	12	MFI
VAC52150EBL2007	VP40.ZEBV.IgG	Test 4	LUMINEX ASSAY	SERUM	EGK-s3	10	582	MFI
VAC52150EBL2007	NP.ZEBV.IgG	Test 1	LUMINEX ASSAY	SERUM	EGR-s3	10	4	MFI
VAC52150EBL2007	GP.ZEBV.May.IgG	Test 2	LUMINEX ASSAY	SERUM	EGR-s3	10	23	MFI
VAC52150EBL2007	GP.ZEBV.Kiss.IgG	Test 3	LUMINEX ASSAY	SERUM	EGR-s3	10	57	MFI
VAC52150EBL2007	VP40.ZEBV.IgG	Test 4	LUMINEX ASSAY	SERUM	EGR-s3	10	16	MFI
VAC52150EBL2007	NP.ZEBV.IgG	Test 1	LUMINEX ASSAY	SERUM	EGY-s3	10	11.5	MFI
VAC52150EBL2007	GP.ZEBV.May.IgG	Test 2	LUMINEX ASSAY	SERUM	EGY-s3	10	323	MFI
VAC52150EBL2007	GP.ZEBV.Kiss.IgG	Test 3	LUMINEX ASSAY	SERUM	EGY-s3	10	406	MFI
VAC52150EBL2007	VP40.ZEBV.IgG	Test 4	LUMINEX ASSAY	SERUM	EGY-s3	10	309	MFI
VAC52150EBL2007	NP.ZEBV.IgG	Test 1	LUMINEX ASSAY	SERUM	EHF-s3	10	10	MFI
VAC52150EBL2007	GP.ZEBV.May.IgG	Test 2	LUMINEX ASSAY	SERUM	EHF-s3	10	9	MFI
VAC52150EBL2007	GP.ZEBV.Kiss.IgG	Test 3	LUMINEX ASSAY	SERUM	EHF-s3	10	17	MFI
VAC52150EBL2007	VP40.ZEBV.IgG	Test 4	LUMINEX ASSAY	SERUM	EHF-s3	10	48	MFI
VAC52150EBL2007	NP.ZEBV.IgG	Test 1	LUMINEX ASSAY	SERUM	EHM-s3	10	4	MFI
VAC52150EBL2007	GP.ZEBV.May.IgG	Test 2	LUMINEX ASSAY	SERUM	EHM-s3	10	67	MFI
VAC52150EBL2007	GP.ZEBV.Kiss.IgG	Test 3	LUMINEX ASSAY	SERUM	EHM-s3	10	63	MFI
VAC52150EBL2007	VP40.ZEBV.IgG	Test 4	LUMINEX ASSAY	SERUM	EHM-s3	10	35	MFI
VAC52150EBL2007	NP.ZEBV.IgG	Test 1	LUMINEX ASSAY	SERUM	EHT-s3	10	41	MFI
VAC52150EBL2007	GP.ZEBV.May.IgG	Test 2	LUMINEX ASSAY	SERUM	EHT-s3	10	122	MFI
VAC52150EBL2007	GP.ZEBV.Kiss.IgG	Test 3	LUMINEX ASSAY	SERUM	EHT-s3	10	88	MFI
VAC52150EBL2007	VP40.ZEBV.IgG	Test 4	LUMINEX ASSAY	SERUM	EHT-s3	10	471	MFI
VAC52150EBL2007	NP.ZEBV.IgG	Test 1	LUMINEX ASSAY	SERUM	EIA-s3	10	101	MFI
VAC52150EBL2007	GP.ZEBV.May.IgG	Test 2	LUMINEX ASSAY	SERUM	EIA-s3	10	409	MFI
VAC52150EBL2007	GP.ZEBV.Kiss.IgG	Test 3	LUMINEX ASSAY	SERUM	EIA-s3	10	142	MFI
VAC52150EBL2007	VP40.ZEBV.IgG	Test 4	LUMINEX ASSAY	SERUM	EIA-s3	10	11	MFI
VAC52150EBL2007	NP.ZEBV.IgG	Test 1	LUMINEX ASSAY	SERUM	EIH-s3	10	2	MFI
VAC52150EBL2007	GP.ZEBV.May.IgG	Test 2	LUMINEX ASSAY	SERUM	EIH-s3	10	19	MFI
VAC52150EBL2007	GP.ZEBV.Kiss.IgG	Test 3	LUMINEX ASSAY	SERUM	EIH-s3	10	21	MFI
VAC52150EBL2007	VP40.ZEBV.IgG	Test 4	LUMINEX ASSAY	SERUM	EIH-s3	10	40	MFI
VAC52150EBL2007	NP.ZEBV.IgG	Test 1	LUMINEX ASSAY	SERUM	EIO-s3	10	45	MFI
VAC52150EBL2007	GP.ZEBV.May.IgG	Test 2	LUMINEX ASSAY	SERUM	EIO-s3	10	665	MFI
VAC52150EBL2007	GP.ZEBV.Kiss.IgG	Test 3	LUMINEX ASSAY	SERUM	EIO-s3	10	469	MFI
VAC52150EBL2007	VP40.ZEBV.IgG	Test 4	LUMINEX ASSAY	SERUM	EIO-s3	10	473.5	MFI
VAC52150EBL2007	NP.ZEBV.IgG	Test 1	LUMINEX ASSAY	SERUM	EIV-s3	10	29	MFI
VAC52150EBL2007	GP.ZEBV.May.IgG	Test 2	LUMINEX ASSAY	SERUM	EIV-s3	10	16	MFI
VAC52150EBL2007	GP.ZEBV.Kiss.IgG	Test 3	LUMINEX ASSAY	SERUM	EIV-s3	10	22	MFI
VAC52150EBL2007	VP40.ZEBV.IgG	Test 4	LUMINEX ASSAY	SERUM	EIV-s3	10	93	MFI
VAC52150EBL2007	NP.ZEBV.IgG	Test 1	LUMINEX ASSAY	SERUM	EJC-s3	10	302	MFI
VAC52150EBL2007	GP.ZEBV.May.IgG	Test 2	LUMINEX ASSAY	SERUM	EJC-s3	10	1151	MFI
VAC52150EBL2007	GP.ZEBV.Kiss.IgG	Test 3	LUMINEX ASSAY	SERUM	EJC-s3	10	2243.5	MFI
VAC52150EBL2007	VP40.ZEBV.IgG	Test 4	LUMINEX ASSAY	SERUM	EJC-s3	10	2024	MFI
VAC52150EBL2007	NP.ZEBV.IgG	Test 1	LUMINEX ASSAY	SERUM	EJJ-s3	10	4	MFI
VAC52150EBL2007	GP.ZEBV.May.IgG	Test 2	LUMINEX ASSAY	SERUM	EJJ-s3	10	219.5	MFI
VAC52150EBL2007	GP.ZEBV.Kiss.IgG	Test 3	LUMINEX ASSAY	SERUM	EJJ-s3	10	377.5	MFI
VAC52150EBL2007	VP40.ZEBV.IgG	Test 4	LUMINEX ASSAY	SERUM	EJJ-s3	10	18	MFI
VAC52150EBL2007	NP.ZEBV.IgG	Test 1	LUMINEX ASSAY	SERUM	EJQ-s3	10	57	MFI
VAC52150EBL2007	GP.ZEBV.May.IgG	Test 2	LUMINEX ASSAY	SERUM	EJQ-s3	10	20	MFI
VAC52150EBL2007	GP.ZEBV.Kiss.IgG	Test 3	LUMINEX ASSAY	SERUM	EJQ-s3	10	27	MFI
VAC52150EBL2007	VP40.ZEBV.IgG	Test 4	LUMINEX ASSAY	SERUM	EJQ-s3	10	1142.5	MFI
VAC52150EBL2007	NP.ZEBV.IgG	Test 1	LUMINEX ASSAY	SERUM	EJX-s3	10	90	MFI
VAC52150EBL2007	GP.ZEBV.May.IgG	Test 2	LUMINEX ASSAY	SERUM	EJX-s3	10	162	MFI
VAC52150EBL2007	GP.ZEBV.Kiss.IgG	Test 3	LUMINEX ASSAY	SERUM	EJX-s3	10	179	MFI
VAC52150EBL2007	VP40.ZEBV.IgG	Test 4	LUMINEX ASSAY	SERUM	EJX-s3	10	8	MFI
VAC52150EBL2007	NP.ZEBV.IgG	Test 1	LUMINEX ASSAY	SERUM	EKE-s3	10	3	MFI
VAC52150EBL2007	GP.ZEBV.May.IgG	Test 2	LUMINEX ASSAY	SERUM	EKE-s3	10	111.5	MFI
VAC52150EBL2007	GP.ZEBV.Kiss.IgG	Test 3	LUMINEX ASSAY	SERUM	EKE-s3	10	148	MFI
VAC52150EBL2007	VP40.ZEBV.IgG	Test 4	LUMINEX ASSAY	SERUM	EKE-s3	10	189	MFI
VAC52150EBL2007	NP.ZEBV.IgG	Test 1	LUMINEX ASSAY	SERUM	EKL-s3	10	1	MFI
VAC52150EBL2007	GP.ZEBV.May.IgG	Test 2	LUMINEX ASSAY	SERUM	EKL-s3	10	118	MFI
VAC52150EBL2007	GP.ZEBV.Kiss.IgG	Test 3	LUMINEX ASSAY	SERUM	EKL-s3	10	159	MFI
VAC52150EBL2007	VP40.ZEBV.IgG	Test 4	LUMINEX ASSAY	SERUM	EKL-s3	10	51	MFI
VAC52150EBL2007	NP.ZEBV.IgG	Test 1	LUMINEX ASSAY	SERUM	EKS-s3	10	58.5	MFI
VAC52150EBL2007	GP.ZEBV.May.IgG	Test 2	LUMINEX ASSAY	SERUM	EKS-s3	10	425	MFI
VAC52150EBL2007	GP.ZEBV.Kiss.IgG	Test 3	LUMINEX ASSAY	SERUM	EKS-s3	10	552	MFI
VAC52150EBL2007	VP40.ZEBV.IgG	Test 4	LUMINEX ASSAY	SERUM	EKS-s3	10	266	MFI
VAC52150EBL2007	NP.ZEBV.IgG	Test 1	LUMINEX ASSAY	SERUM	EKZ-s3	10	4	MFI
VAC52150EBL2007	GP.ZEBV.May.IgG	Test 2	LUMINEX ASSAY	SERUM	EKZ-s3	10	40	MFI
VAC52150EBL2007	GP.ZEBV.Kiss.IgG	Test 3	LUMINEX ASSAY	SERUM	EKZ-s3	10	60	MFI
VAC52150EBL2007	VP40.ZEBV.IgG	Test 4	LUMINEX ASSAY	SERUM	EKZ-s3	10	82	MFI
VAC52150EBL2007	NP.ZEBV.IgG	Test 1	LUMINEX ASSAY	SERUM	ELG-s3	10	1	MFI
VAC52150EBL2007	GP.ZEBV.May.IgG	Test 2	LUMINEX ASSAY	SERUM	ELG-s3	10	5	MFI
VAC52150EBL2007	GP.ZEBV.Kiss.IgG	Test 3	LUMINEX ASSAY	SERUM	ELG-s3	10	12	MFI
VAC52150EBL2007	VP40.ZEBV.IgG	Test 4	LUMINEX ASSAY	SERUM	ELG-s3	10	23	MFI
VAC52150EBL2007	NP.ZEBV.IgG	Test 1	LUMINEX ASSAY	SERUM	ELN-s3	10	2	MFI
VAC52150EBL2007	GP.ZEBV.May.IgG	Test 2	LUMINEX ASSAY	SERUM	ELN-s3	10	883	MFI
VAC52150EBL2007	GP.ZEBV.Kiss.IgG	Test 3	LUMINEX ASSAY	SERUM	ELN-s3	10	769.5	MFI
VAC52150EBL2007	VP40.ZEBV.IgG	Test 4	LUMINEX ASSAY	SERUM	ELN-s3	10	56	MFI
VAC52150EBL2007	NP.ZEBV.IgG	Test 1	LUMINEX ASSAY	SERUM	ELU-s3	10	-1	MFI
VAC52150EBL2007	GP.ZEBV.May.IgG	Test 2	LUMINEX ASSAY	SERUM	ELU-s3	10	72	MFI
VAC52150EBL2007	GP.ZEBV.Kiss.IgG	Test 3	LUMINEX ASSAY	SERUM	ELU-s3	10	90	MFI
VAC52150EBL2007	VP40.ZEBV.IgG	Test 4	LUMINEX ASSAY	SERUM	ELU-s3	10	16	MFI
VAC52150EBL2007	NP.ZEBV.IgG	Test 1	LUMINEX ASSAY	SERUM	EMB-s3	10	46	MFI
VAC52150EBL2007	GP.ZEBV.May.IgG	Test 2	LUMINEX ASSAY	SERUM	EMB-s3	10	63	MFI
VAC52150EBL2007	GP.ZEBV.Kiss.IgG	Test 3	LUMINEX ASSAY	SERUM	EMB-s3	10	83	MFI
VAC52150EBL2007	VP40.ZEBV.IgG	Test 4	LUMINEX ASSAY	SERUM	EMB-s3	10	16	MFI
VAC52150EBL2007	NP.ZEBV.IgG	Test 1	LUMINEX ASSAY	SERUM	EMI-s3	10	60	MFI
VAC52150EBL2007	GP.ZEBV.May.IgG	Test 2	LUMINEX ASSAY	SERUM	EMI-s3	10	135	MFI
VAC52150EBL2007	GP.ZEBV.Kiss.IgG	Test 3	LUMINEX ASSAY	SERUM	EMI-s3	10	184	MFI
VAC52150EBL2007	VP40.ZEBV.IgG	Test 4	LUMINEX ASSAY	SERUM	EMI-s3	10	22	MFI
VAC52150EBL2007	NP.ZEBV.IgG	Test 1	LUMINEX ASSAY	SERUM	EMP-s3	10	4	MFI
VAC52150EBL2007	GP.ZEBV.May.IgG	Test 2	LUMINEX ASSAY	SERUM	EMP-s3	10	71	MFI
VAC52150EBL2007	GP.ZEBV.Kiss.IgG	Test 3	LUMINEX ASSAY	SERUM	EMP-s3	10	82	MFI
VAC52150EBL2007	VP40.ZEBV.IgG	Test 4	LUMINEX ASSAY	SERUM	EMP-s3	10	30	MFI
VAC52150EBL2007	NP.ZEBV.IgG	Test 1	LUMINEX ASSAY	SERUM	EMW-s3	10	2	MFI
VAC52150EBL2007	GP.ZEBV.May.IgG	Test 2	LUMINEX ASSAY	SERUM	EMW-s3	10	20	MFI
VAC52150EBL2007	GP.ZEBV.Kiss.IgG	Test 3	LUMINEX ASSAY	SERUM	EMW-s3	10	12	MFI
VAC52150EBL2007	VP40.ZEBV.IgG	Test 4	LUMINEX ASSAY	SERUM	EMW-s3	10	13	MFI
VAC52150EBL2007	NP.ZEBV.IgG	Test 1	LUMINEX ASSAY	SERUM	END-s3	10	40	MFI
VAC52150EBL2007	GP.ZEBV.May.IgG	Test 2	LUMINEX ASSAY	SERUM	END-s3	10	31	MFI
VAC52150EBL2007	GP.ZEBV.Kiss.IgG	Test 3	LUMINEX ASSAY	SERUM	END-s3	10	44	MFI
VAC52150EBL2007	VP40.ZEBV.IgG	Test 4	LUMINEX ASSAY	SERUM	END-s3	10	282	MFI
VAC52150EBL2007	NP.ZEBV.IgG	Test 1	LUMINEX ASSAY	SERUM	ENK-s3	10	8	MFI
VAC52150EBL2007	GP.ZEBV.May.IgG	Test 2	LUMINEX ASSAY	SERUM	ENK-s3	10	100	MFI
VAC52150EBL2007	GP.ZEBV.Kiss.IgG	Test 3	LUMINEX ASSAY	SERUM	ENK-s3	10	83	MFI
VAC52150EBL2007	VP40.ZEBV.IgG	Test 4	LUMINEX ASSAY	SERUM	ENK-s3	10	34	MFI
VAC52150EBL2007	NP.ZEBV.IgG	Test 1	LUMINEX ASSAY	SERUM	ENR-s3	10	89	MFI
VAC52150EBL2007	GP.ZEBV.May.IgG	Test 2	LUMINEX ASSAY	SERUM	ENR-s3	10	4	MFI
VAC52150EBL2007	GP.ZEBV.Kiss.IgG	Test 3	LUMINEX ASSAY	SERUM	ENR-s3	10	20	MFI
VAC52150EBL2007	VP40.ZEBV.IgG	Test 4	LUMINEX ASSAY	SERUM	ENR-s3	10	38.5	MFI
VAC52150EBL2007	NP.ZEBV.IgG	Test 1	LUMINEX ASSAY	SERUM	ENY-s3	10	7	MFI
VAC52150EBL2007	GP.ZEBV.May.IgG	Test 2	LUMINEX ASSAY	SERUM	ENY-s3	10	5	MFI
VAC52150EBL2007	GP.ZEBV.Kiss.IgG	Test 3	LUMINEX ASSAY	SERUM	ENY-s3	10	8	MFI
VAC52150EBL2007	VP40.ZEBV.IgG	Test 4	LUMINEX ASSAY	SERUM	ENY-s3	10	19	MFI
VAC52150EBL2007	NP.ZEBV.IgG	Test 1	LUMINEX ASSAY	SERUM	EOF-s3	10	5	MFI
VAC52150EBL2007	GP.ZEBV.May.IgG	Test 2	LUMINEX ASSAY	SERUM	EOF-s3	10	79	MFI
VAC52150EBL2007	GP.ZEBV.Kiss.IgG	Test 3	LUMINEX ASSAY	SERUM	EOF-s3	10	90	MFI
VAC52150EBL2007	VP40.ZEBV.IgG	Test 4	LUMINEX ASSAY	SERUM	EOF-s3	10	34	MFI
VAC52150EBL2007	NP.ZEBV.IgG	Test 1	LUMINEX ASSAY	SERUM	EOM-s3	10	3	MFI
VAC52150EBL2007	GP.ZEBV.May.IgG	Test 2	LUMINEX ASSAY	SERUM	EOM-s3	10	143	MFI
VAC52150EBL2007	GP.ZEBV.Kiss.IgG	Test 3	LUMINEX ASSAY	SERUM	EOM-s3	10	238	MFI
VAC52150EBL2007	VP40.ZEBV.IgG	Test 4	LUMINEX ASSAY	SERUM	EOM-s3	10	79	MFI
VAC52150EBL2007	NP.ZEBV.IgG	Test 1	LUMINEX ASSAY	SERUM	EOT-s3	10	23	MFI
VAC52150EBL2007	GP.ZEBV.May.IgG	Test 2	LUMINEX ASSAY	SERUM	EOT-s3	10	37	MFI
VAC52150EBL2007	GP.ZEBV.Kiss.IgG	Test 3	LUMINEX ASSAY	SERUM	EOT-s3	10	43	MFI
VAC52150EBL2007	VP40.ZEBV.IgG	Test 4	LUMINEX ASSAY	SERUM	EOT-s3	10	15	MFI
VAC52150EBL2007	NP.ZEBV.IgG	Test 1	LUMINEX ASSAY	SERUM	EPA-s3	10	79	MFI
VAC52150EBL2007	GP.ZEBV.May.IgG	Test 2	LUMINEX ASSAY	SERUM	EPA-s3	10	39	MFI
VAC52150EBL2007	GP.ZEBV.Kiss.IgG	Test 3	LUMINEX ASSAY	SERUM	EPA-s3	10	49	MFI
VAC52150EBL2007	VP40.ZEBV.IgG	Test 4	LUMINEX ASSAY	SERUM	EPA-s3	10	50	MFI
VAC52150EBL2007	NP.ZEBV.IgG	Test 1	LUMINEX ASSAY	SERUM	EPH-s3	10	20	MFI
VAC52150EBL2007	GP.ZEBV.May.IgG	Test 2	LUMINEX ASSAY	SERUM	EPH-s3	10	575	MFI
VAC52150EBL2007	GP.ZEBV.Kiss.IgG	Test 3	LUMINEX ASSAY	SERUM	EPH-s3	10	654	MFI
VAC52150EBL2007	VP40.ZEBV.IgG	Test 4	LUMINEX ASSAY	SERUM	EPH-s3	10	5987.5	MFI
VAC52150EBL2007	NP.ZEBV.IgG	Test 1	LUMINEX ASSAY	SERUM	EPO-s3	10	5	MFI
VAC52150EBL2007	GP.ZEBV.May.IgG	Test 2	LUMINEX ASSAY	SERUM	EPO-s3	10	5261.5	MFI
VAC52150EBL2007	GP.ZEBV.Kiss.IgG	Test 3	LUMINEX ASSAY	SERUM	EPO-s3	10	5969	MFI
VAC52150EBL2007	VP40.ZEBV.IgG	Test 4	LUMINEX ASSAY	SERUM	EPO-s3	10	1186	MFI
VAC52150EBL2007	NP.ZEBV.IgG	Test 1	LUMINEX ASSAY	SERUM	EPV-s3	10	9	MFI
VAC52150EBL2007	GP.ZEBV.May.IgG	Test 2	LUMINEX ASSAY	SERUM	EPV-s3	10	408	MFI
VAC52150EBL2007	GP.ZEBV.Kiss.IgG	Test 3	LUMINEX ASSAY	SERUM	EPV-s3	10	713	MFI
VAC52150EBL2007	VP40.ZEBV.IgG	Test 4	LUMINEX ASSAY	SERUM	EPV-s3	10	152	MFI
VAC52150EBL2007	NP.ZEBV.IgG	Test 1	LUMINEX ASSAY	SERUM	EQC-s3	10	-1	MFI
VAC52150EBL2007	GP.ZEBV.May.IgG	Test 2	LUMINEX ASSAY	SERUM	EQC-s3	10	90	MFI
VAC52150EBL2007	GP.ZEBV.Kiss.IgG	Test 3	LUMINEX ASSAY	SERUM	EQC-s3	10	142	MFI
VAC52150EBL2007	VP40.ZEBV.IgG	Test 4	LUMINEX ASSAY	SERUM	EQC-s3	10	10.5	MFI
VAC52150EBL2007	NP.ZEBV.IgG	Test 1	LUMINEX ASSAY	SERUM	EQJ-s3	10	9	MFI
VAC52150EBL2007	GP.ZEBV.May.IgG	Test 2	LUMINEX ASSAY	SERUM	EQJ-s3	10	2004	MFI
VAC52150EBL2007	GP.ZEBV.Kiss.IgG	Test 3	LUMINEX ASSAY	SERUM	EQJ-s3	10	2125.5	MFI
VAC52150EBL2007	VP40.ZEBV.IgG	Test 4	LUMINEX ASSAY	SERUM	EQJ-s3	10	2920	MFI
VAC52150EBL2007	NP.ZEBV.IgG	Test 1	LUMINEX ASSAY	SERUM	EQQ-s3	10	1	MFI
VAC52150EBL2007	GP.ZEBV.May.IgG	Test 2	LUMINEX ASSAY	SERUM	EQQ-s3	10	20	MFI
VAC52150EBL2007	GP.ZEBV.Kiss.IgG	Test 3	LUMINEX ASSAY	SERUM	EQQ-s3	10	36	MFI
VAC52150EBL2007	VP40.ZEBV.IgG	Test 4	LUMINEX ASSAY	SERUM	EQQ-s3	10	724	MFI
VAC52150EBL2007	NP.ZEBV.IgG	Test 1	LUMINEX ASSAY	SERUM	EQX-s3	10	5	MFI
VAC52150EBL2007	GP.ZEBV.May.IgG	Test 2	LUMINEX ASSAY	SERUM	EQX-s3	10	192	MFI
VAC52150EBL2007	GP.ZEBV.Kiss.IgG	Test 3	LUMINEX ASSAY	SERUM	EQX-s3	10	217	MFI
VAC52150EBL2007	VP40.ZEBV.IgG	Test 4	LUMINEX ASSAY	SERUM	EQX-s3	10	149	MFI
VAC52150EBL2007	NP.ZEBV.IgG	Test 1	LUMINEX ASSAY	SERUM	ERE-s3	10	21.5	MFI
VAC52150EBL2007	GP.ZEBV.May.IgG	Test 2	LUMINEX ASSAY	SERUM	ERE-s3	10	376	MFI
VAC52150EBL2007	GP.ZEBV.Kiss.IgG	Test 3	LUMINEX ASSAY	SERUM	ERE-s3	10	259	MFI
VAC52150EBL2007	VP40.ZEBV.IgG	Test 4	LUMINEX ASSAY	SERUM	ERE-s3	10	11	MFI
VAC52150EBL2007	NP.ZEBV.IgG	Test 1	LUMINEX ASSAY	SERUM	ERL-s3	10	245	MFI
VAC52150EBL2007	GP.ZEBV.May.IgG	Test 2	LUMINEX ASSAY	SERUM	ERL-s3	10	6	MFI
VAC52150EBL2007	GP.ZEBV.Kiss.IgG	Test 3	LUMINEX ASSAY	SERUM	ERL-s3	10	3	MFI
VAC52150EBL2007	VP40.ZEBV.IgG	Test 4	LUMINEX ASSAY	SERUM	ERL-s3	10	53	MFI
VAC52150EBL2007	NP.ZEBV.IgG	Test 1	LUMINEX ASSAY	SERUM	ERS-s3	10	3	MFI
VAC52150EBL2007	GP.ZEBV.May.IgG	Test 2	LUMINEX ASSAY	SERUM	ERS-s3	10	75	MFI
VAC52150EBL2007	GP.ZEBV.Kiss.IgG	Test 3	LUMINEX ASSAY	SERUM	ERS-s3	10	94.5	MFI
VAC52150EBL2007	VP40.ZEBV.IgG	Test 4	LUMINEX ASSAY	SERUM	ERS-s3	10	24	MFI
VAC52150EBL2007	NP.ZEBV.IgG	Test 1	LUMINEX ASSAY	SERUM	ERZ-s3	10	0	MFI
VAC52150EBL2007	GP.ZEBV.May.IgG	Test 2	LUMINEX ASSAY	SERUM	ERZ-s3	10	5	MFI
VAC52150EBL2007	GP.ZEBV.Kiss.IgG	Test 3	LUMINEX ASSAY	SERUM	ERZ-s3	10	8	MFI
VAC52150EBL2007	VP40.ZEBV.IgG	Test 4	LUMINEX ASSAY	SERUM	ERZ-s3	10	12	MFI
VAC52150EBL2007	NP.ZEBV.IgG	Test 1	LUMINEX ASSAY	SERUM	ESG-s3	10	14	MFI
VAC52150EBL2007	GP.ZEBV.May.IgG	Test 2	LUMINEX ASSAY	SERUM	ESG-s3	10	302	MFI
VAC52150EBL2007	GP.ZEBV.Kiss.IgG	Test 3	LUMINEX ASSAY	SERUM	ESG-s3	10	346	MFI
VAC52150EBL2007	VP40.ZEBV.IgG	Test 4	LUMINEX ASSAY	SERUM	ESG-s3	10	21	MFI
VAC52150EBL2007	NP.ZEBV.IgG	Test 1	LUMINEX ASSAY	SERUM	ESN-s3	10	14	MFI
VAC52150EBL2007	GP.ZEBV.May.IgG	Test 2	LUMINEX ASSAY	SERUM	ESN-s3	10	9	MFI
VAC52150EBL2007	GP.ZEBV.Kiss.IgG	Test 3	LUMINEX ASSAY	SERUM	ESN-s3	10	133	MFI
VAC52150EBL2007	VP40.ZEBV.IgG	Test 4	LUMINEX ASSAY	SERUM	ESN-s3	10	71.5	MFI
VAC52150EBL2007	NP.ZEBV.IgG	Test 1	LUMINEX ASSAY	SERUM	ESU-s3	10	0	MFI
VAC52150EBL2007	GP.ZEBV.May.IgG	Test 2	LUMINEX ASSAY	SERUM	ESU-s3	10	23	MFI
VAC52150EBL2007	GP.ZEBV.Kiss.IgG	Test 3	LUMINEX ASSAY	SERUM	ESU-s3	10	29	MFI
VAC52150EBL2007	VP40.ZEBV.IgG	Test 4	LUMINEX ASSAY	SERUM	ESU-s3	10	6	MFI
VAC52150EBL2007	NP.ZEBV.IgG	Test 1	LUMINEX ASSAY	SERUM	ETB-s3	10	1	MFI
VAC52150EBL2007	GP.ZEBV.May.IgG	Test 2	LUMINEX ASSAY	SERUM	ETB-s3	10	47	MFI
VAC52150EBL2007	GP.ZEBV.Kiss.IgG	Test 3	LUMINEX ASSAY	SERUM	ETB-s3	10	103	MFI
VAC52150EBL2007	VP40.ZEBV.IgG	Test 4	LUMINEX ASSAY	SERUM	ETB-s3	10	193.5	MFI
VAC52150EBL2007	NP.ZEBV.IgG	Test 1	LUMINEX ASSAY	SERUM	ETI-s3	10	3	MFI
VAC52150EBL2007	GP.ZEBV.May.IgG	Test 2	LUMINEX ASSAY	SERUM	ETI-s3	10	10	MFI
VAC52150EBL2007	GP.ZEBV.Kiss.IgG	Test 3	LUMINEX ASSAY	SERUM	ETI-s3	10	14	MFI
VAC52150EBL2007	VP40.ZEBV.IgG	Test 4	LUMINEX ASSAY	SERUM	ETI-s3	10	4	MFI
VAC52150EBL2007	NP.ZEBV.IgG	Test 1	LUMINEX ASSAY	SERUM	ETP-s3	10	2	MFI
VAC52150EBL2007	GP.ZEBV.May.IgG	Test 2	LUMINEX ASSAY	SERUM	ETP-s3	10	195	MFI
VAC52150EBL2007	GP.ZEBV.Kiss.IgG	Test 3	LUMINEX ASSAY	SERUM	ETP-s3	10	195	MFI
VAC52150EBL2007	VP40.ZEBV.IgG	Test 4	LUMINEX ASSAY	SERUM	ETP-s3	10	75	MFI
VAC52150EBL2007	NP.ZEBV.IgG	Test 1	LUMINEX ASSAY	SERUM	ETW-s3	10	17.5	MFI
VAC52150EBL2007	GP.ZEBV.May.IgG	Test 2	LUMINEX ASSAY	SERUM	ETW-s3	10	147	MFI
VAC52150EBL2007	GP.ZEBV.Kiss.IgG	Test 3	LUMINEX ASSAY	SERUM	ETW-s3	10	181	MFI
VAC52150EBL2007	VP40.ZEBV.IgG	Test 4	LUMINEX ASSAY	SERUM	ETW-s3	10	15	MFI
VAC52150EBL2007	NP.ZEBV.IgG	Test 1	LUMINEX ASSAY	SERUM	EUD-s3	10	14	MFI
VAC52150EBL2007	GP.ZEBV.May.IgG	Test 2	LUMINEX ASSAY	SERUM	EUD-s3	10	7	MFI
VAC52150EBL2007	GP.ZEBV.Kiss.IgG	Test 3	LUMINEX ASSAY	SERUM	EUD-s3	10	9	MFI
VAC52150EBL2007	VP40.ZEBV.IgG	Test 4	LUMINEX ASSAY	SERUM	EUD-s3	10	4638	MFI
VAC52150EBL2007	NP.ZEBV.IgG	Test 1	LUMINEX ASSAY	SERUM	EUK-s3	10	12	MFI
VAC52150EBL2007	GP.ZEBV.May.IgG	Test 2	LUMINEX ASSAY	SERUM	EUK-s3	10	16	MFI
VAC52150EBL2007	GP.ZEBV.Kiss.IgG	Test 3	LUMINEX ASSAY	SERUM	EUK-s3	10	17	MFI
VAC52150EBL2007	VP40.ZEBV.IgG	Test 4	LUMINEX ASSAY	SERUM	EUK-s3	10	49	MFI
VAC52150EBL2007	NP.ZEBV.IgG	Test 1	LUMINEX ASSAY	SERUM	EUR-s3	10	10	MFI
VAC52150EBL2007	GP.ZEBV.May.IgG	Test 2	LUMINEX ASSAY	SERUM	EUR-s3	10	31	MFI
VAC52150EBL2007	GP.ZEBV.Kiss.IgG	Test 3	LUMINEX ASSAY	SERUM	EUR-s3	10	21.5	MFI
VAC52150EBL2007	VP40.ZEBV.IgG	Test 4	LUMINEX ASSAY	SERUM	EUR-s3	10	24	MFI
VAC52150EBL2007	NP.ZEBV.IgG	Test 1	LUMINEX ASSAY	SERUM	EUY-s3	10	424	MFI
VAC52150EBL2007	GP.ZEBV.May.IgG	Test 2	LUMINEX ASSAY	SERUM	EUY-s3	10	1803	MFI
VAC52150EBL2007	GP.ZEBV.Kiss.IgG	Test 3	LUMINEX ASSAY	SERUM	EUY-s3	10	2273.5	MFI
VAC52150EBL2007	VP40.ZEBV.IgG	Test 4	LUMINEX ASSAY	SERUM	EUY-s3	10	73	MFI
VAC52150EBL2007	NP.ZEBV.IgG	Test 1	LUMINEX ASSAY	SERUM	EVF-s3	10	1	MFI
VAC52150EBL2007	GP.ZEBV.May.IgG	Test 2	LUMINEX ASSAY	SERUM	EVF-s3	10	32	MFI
VAC52150EBL2007	GP.ZEBV.Kiss.IgG	Test 3	LUMINEX ASSAY	SERUM	EVF-s3	10	16	MFI
VAC52150EBL2007	VP40.ZEBV.IgG	Test 4	LUMINEX ASSAY	SERUM	EVF-s3	10	12	MFI
VAC52150EBL2007	NP.ZEBV.IgG	Test 1	LUMINEX ASSAY	SERUM	EVM-s3	10	4	MFI
VAC52150EBL2007	GP.ZEBV.May.IgG	Test 2	LUMINEX ASSAY	SERUM	EVM-s3	10	13	MFI
VAC52150EBL2007	GP.ZEBV.Kiss.IgG	Test 3	LUMINEX ASSAY	SERUM	EVM-s3	10	15	MFI
VAC52150EBL2007	VP40.ZEBV.IgG	Test 4	LUMINEX ASSAY	SERUM	EVM-s3	10	27	MFI
VAC52150EBL2007	NP.ZEBV.IgG	Test 1	LUMINEX ASSAY	SERUM	EVT-s3	10	5	MFI
VAC52150EBL2007	GP.ZEBV.May.IgG	Test 2	LUMINEX ASSAY	SERUM	EVT-s3	10	224	MFI
VAC52150EBL2007	GP.ZEBV.Kiss.IgG	Test 3	LUMINEX ASSAY	SERUM	EVT-s3	10	197	MFI
VAC52150EBL2007	VP40.ZEBV.IgG	Test 4	LUMINEX ASSAY	SERUM	EVT-s3	10	88	MFI
VAC52150EBL2007	NP.ZEBV.IgG	Test 1	LUMINEX ASSAY	SERUM	EWA-s3	10	9	MFI
VAC52150EBL2007	GP.ZEBV.May.IgG	Test 2	LUMINEX ASSAY	SERUM	EWA-s3	10	42	MFI
VAC52150EBL2007	GP.ZEBV.Kiss.IgG	Test 3	LUMINEX ASSAY	SERUM	EWA-s3	10	65	MFI
VAC52150EBL2007	VP40.ZEBV.IgG	Test 4	LUMINEX ASSAY	SERUM	EWA-s3	10	10	MFI
VAC52150EBL2007	NP.ZEBV.IgG	Test 1	LUMINEX ASSAY	SERUM	EWH-s3	10	28	MFI
VAC52150EBL2007	GP.ZEBV.May.IgG	Test 2	LUMINEX ASSAY	SERUM	EWH-s3	10	41	MFI
VAC52150EBL2007	GP.ZEBV.Kiss.IgG	Test 3	LUMINEX ASSAY	SERUM	EWH-s3	10	41	MFI
VAC52150EBL2007	VP40.ZEBV.IgG	Test 4	LUMINEX ASSAY	SERUM	EWH-s3	10	205	MFI
VAC52150EBL2007	NP.ZEBV.IgG	Test 1	LUMINEX ASSAY	SERUM	EWO-s3	10	4	MFI
VAC52150EBL2007	GP.ZEBV.May.IgG	Test 2	LUMINEX ASSAY	SERUM	EWO-s3	10	80	MFI
VAC52150EBL2007	GP.ZEBV.Kiss.IgG	Test 3	LUMINEX ASSAY	SERUM	EWO-s3	10	150	MFI
VAC52150EBL2007	VP40.ZEBV.IgG	Test 4	LUMINEX ASSAY	SERUM	EWO-s3	10	15	MFI
VAC52150EBL2007	NP.ZEBV.IgG	Test 1	LUMINEX ASSAY	SERUM	EWV-s3	10	1	MFI
VAC52150EBL2007	GP.ZEBV.May.IgG	Test 2	LUMINEX ASSAY	SERUM	EWV-s3	10	287	MFI
VAC52150EBL2007	GP.ZEBV.Kiss.IgG	Test 3	LUMINEX ASSAY	SERUM	EWV-s3	10	382.5	MFI
VAC52150EBL2007	VP40.ZEBV.IgG	Test 4	LUMINEX ASSAY	SERUM	EWV-s3	10	134.5	MFI
VAC52150EBL2007	NP.ZEBV.IgG	Test 1	LUMINEX ASSAY	SERUM	EXC-s3	10	38	MFI
VAC52150EBL2007	GP.ZEBV.May.IgG	Test 2	LUMINEX ASSAY	SERUM	EXC-s3	10	8	MFI
VAC52150EBL2007	GP.ZEBV.Kiss.IgG	Test 3	LUMINEX ASSAY	SERUM	EXC-s3	10	28	MFI
VAC52150EBL2007	VP40.ZEBV.IgG	Test 4	LUMINEX ASSAY	SERUM	EXC-s3	10	26	MFI
VAC52150EBL2007	NP.ZEBV.IgG	Test 1	LUMINEX ASSAY	SERUM	EXJ-s3	10	8	MFI
VAC52150EBL2007	GP.ZEBV.May.IgG	Test 2	LUMINEX ASSAY	SERUM	EXJ-s3	10	577	MFI
VAC52150EBL2007	GP.ZEBV.Kiss.IgG	Test 3	LUMINEX ASSAY	SERUM	EXJ-s3	10	143.5	MFI
VAC52150EBL2007	VP40.ZEBV.IgG	Test 4	LUMINEX ASSAY	SERUM	EXJ-s3	10	597	MFI
VAC52150EBL2007	NP.ZEBV.IgG	Test 1	LUMINEX ASSAY	SERUM	EXQ-s3	10	6	MFI
VAC52150EBL2007	GP.ZEBV.May.IgG	Test 2	LUMINEX ASSAY	SERUM	EXQ-s3	10	270.5	MFI
VAC52150EBL2007	GP.ZEBV.Kiss.IgG	Test 3	LUMINEX ASSAY	SERUM	EXQ-s3	10	27	MFI
VAC52150EBL2007	VP40.ZEBV.IgG	Test 4	LUMINEX ASSAY	SERUM	EXQ-s3	10	10779	MFI
VAC52150EBL2007	NP.ZEBV.IgG	Test 1	LUMINEX ASSAY	SERUM	EXX-s3	10	19	MFI
VAC52150EBL2007	GP.ZEBV.May.IgG	Test 2	LUMINEX ASSAY	SERUM	EXX-s3	10	12	MFI
VAC52150EBL2007	GP.ZEBV.Kiss.IgG	Test 3	LUMINEX ASSAY	SERUM	EXX-s3	10	14	MFI
VAC52150EBL2007	VP40.ZEBV.IgG	Test 4	LUMINEX ASSAY	SERUM	EXX-s3	10	998	MFI
VAC52150EBL2007	NP.ZEBV.IgG	Test 1	LUMINEX ASSAY	SERUM	EYE-s3	10	10	MFI
VAC52150EBL2007	GP.ZEBV.May.IgG	Test 2	LUMINEX ASSAY	SERUM	EYE-s3	10	20	MFI
VAC52150EBL2007	GP.ZEBV.Kiss.IgG	Test 3	LUMINEX ASSAY	SERUM	EYE-s3	10	440	MFI
VAC52150EBL2007	VP40.ZEBV.IgG	Test 4	LUMINEX ASSAY	SERUM	EYE-s3	10	28	MFI
VAC52150EBL2007	NP.ZEBV.IgG	Test 1	LUMINEX ASSAY	SERUM	EYL-s3	10	29	MFI
VAC52150EBL2007	GP.ZEBV.May.IgG	Test 2	LUMINEX ASSAY	SERUM	EYL-s3	10	150	MFI
VAC52150EBL2007	GP.ZEBV.Kiss.IgG	Test 3	LUMINEX ASSAY	SERUM	EYL-s3	10	173	MFI
VAC52150EBL2007	VP40.ZEBV.IgG	Test 4	LUMINEX ASSAY	SERUM	EYL-s3	10	13	MFI
VAC52150EBL2007	NP.ZEBV.IgG	Test 1	LUMINEX ASSAY	SERUM	EYS-s3	10	5	MFI
VAC52150EBL2007	GP.ZEBV.May.IgG	Test 2	LUMINEX ASSAY	SERUM	EYS-s3	10	25	MFI
VAC52150EBL2007	GP.ZEBV.Kiss.IgG	Test 3	LUMINEX ASSAY	SERUM	EYS-s3	10	20	MFI
VAC52150EBL2007	VP40.ZEBV.IgG	Test 4	LUMINEX ASSAY	SERUM	EYS-s3	10	33.5	MFI
VAC52150EBL2007	NP.ZEBV.IgG	Test 1	LUMINEX ASSAY	SERUM	EYZ-s3	10	4	MFI
VAC52150EBL2007	GP.ZEBV.May.IgG	Test 2	LUMINEX ASSAY	SERUM	EYZ-s3	10	351	MFI
VAC52150EBL2007	GP.ZEBV.Kiss.IgG	Test 3	LUMINEX ASSAY	SERUM	EYZ-s3	10	431.5	MFI
VAC52150EBL2007	VP40.ZEBV.IgG	Test 4	LUMINEX ASSAY	SERUM	EYZ-s3	10	34	MFI
VAC52150EBL2007	NP.ZEBV.IgG	Test 1	LUMINEX ASSAY	SERUM	EZG-s3	10	84	MFI
VAC52150EBL2007	GP.ZEBV.May.IgG	Test 2	LUMINEX ASSAY	SERUM	EZG-s3	10	198	MFI
VAC52150EBL2007	GP.ZEBV.Kiss.IgG	Test 3	LUMINEX ASSAY	SERUM	EZG-s3	10	255	MFI
VAC52150EBL2007	VP40.ZEBV.IgG	Test 4	LUMINEX ASSAY	SERUM	EZG-s3	10	138	MFI
VAC52150EBL2007	NP.ZEBV.IgG	Test 1	LUMINEX ASSAY	SERUM	EZN-s3	10	19	MFI
VAC52150EBL2007	GP.ZEBV.May.IgG	Test 2	LUMINEX ASSAY	SERUM	EZN-s3	10	139	MFI
VAC52150EBL2007	GP.ZEBV.Kiss.IgG	Test 3	LUMINEX ASSAY	SERUM	EZN-s3	10	176	MFI
VAC52150EBL2007	VP40.ZEBV.IgG	Test 4	LUMINEX ASSAY	SERUM	EZN-s3	10	9	MFI
VAC52150EBL2007	NP.ZEBV.IgG	Test 1	LUMINEX ASSAY	SERUM	EZU-s3	10	23	MFI
VAC52150EBL2007	GP.ZEBV.May.IgG	Test 2	LUMINEX ASSAY	SERUM	EZU-s3	10	44	MFI
VAC52150EBL2007	GP.ZEBV.Kiss.IgG	Test 3	LUMINEX ASSAY	SERUM	EZU-s3	10	1120.5	MFI
VAC52150EBL2007	VP40.ZEBV.IgG	Test 4	LUMINEX ASSAY	SERUM	EZU-s3	10	170	MFI
VAC52150EBL2007	NP.ZEBV.IgG	Test 1	LUMINEX ASSAY	SERUM	FAB-s3	10	3	MFI
VAC52150EBL2007	GP.ZEBV.May.IgG	Test 2	LUMINEX ASSAY	SERUM	FAB-s3	10	253	MFI
VAC52150EBL2007	GP.ZEBV.Kiss.IgG	Test 3	LUMINEX ASSAY	SERUM	FAB-s3	10	289	MFI
VAC52150EBL2007	VP40.ZEBV.IgG	Test 4	LUMINEX ASSAY	SERUM	FAB-s3	10	172	MFI
VAC52150EBL2007	NP.ZEBV.IgG	Test 1	LUMINEX ASSAY	SERUM	FAI-s3	10	10	MFI
VAC52150EBL2007	GP.ZEBV.May.IgG	Test 2	LUMINEX ASSAY	SERUM	FAI-s3	10	653.5	MFI
VAC52150EBL2007	GP.ZEBV.Kiss.IgG	Test 3	LUMINEX ASSAY	SERUM	FAI-s3	10	892.5	MFI
VAC52150EBL2007	VP40.ZEBV.IgG	Test 4	LUMINEX ASSAY	SERUM	FAI-s3	10	59	MFI
VAC52150EBL2007	NP.ZEBV.IgG	Test 1	LUMINEX ASSAY	SERUM	FAP-s3	10	9	MFI
VAC52150EBL2007	GP.ZEBV.May.IgG	Test 2	LUMINEX ASSAY	SERUM	FAP-s3	10	11	MFI
VAC52150EBL2007	GP.ZEBV.Kiss.IgG	Test 3	LUMINEX ASSAY	SERUM	FAP-s3	10	19	MFI
VAC52150EBL2007	VP40.ZEBV.IgG	Test 4	LUMINEX ASSAY	SERUM	FAP-s3	10	148	MFI
VAC52150EBL2007	NP.ZEBV.IgG	Test 1	LUMINEX ASSAY	SERUM	FAW-s3	10	21	MFI
VAC52150EBL2007	GP.ZEBV.May.IgG	Test 2	LUMINEX ASSAY	SERUM	FAW-s3	10	101	MFI
VAC52150EBL2007	GP.ZEBV.Kiss.IgG	Test 3	LUMINEX ASSAY	SERUM	FAW-s3	10	100	MFI
VAC52150EBL2007	VP40.ZEBV.IgG	Test 4	LUMINEX ASSAY	SERUM	FAW-s3	10	100.5	MFI
VAC52150EBL2007	NP.ZEBV.IgG	Test 1	LUMINEX ASSAY	SERUM	FBD-s3	10	7	MFI
VAC52150EBL2007	GP.ZEBV.May.IgG	Test 2	LUMINEX ASSAY	SERUM	FBD-s3	10	152	MFI
VAC52150EBL2007	GP.ZEBV.Kiss.IgG	Test 3	LUMINEX ASSAY	SERUM	FBD-s3	10	200.5	MFI
VAC52150EBL2007	VP40.ZEBV.IgG	Test 4	LUMINEX ASSAY	SERUM	FBD-s3	10	885	MFI
VAC52150EBL2007	NP.ZEBV.IgG	Test 1	LUMINEX ASSAY	SERUM	FBK-s3	10	58	MFI
VAC52150EBL2007	GP.ZEBV.May.IgG	Test 2	LUMINEX ASSAY	SERUM	FBK-s3	10	552	MFI
VAC52150EBL2007	GP.ZEBV.Kiss.IgG	Test 3	LUMINEX ASSAY	SERUM	FBK-s3	10	653.5	MFI
VAC52150EBL2007	VP40.ZEBV.IgG	Test 4	LUMINEX ASSAY	SERUM	FBK-s3	10	24	MFI
VAC52150EBL2007	NP.ZEBV.IgG	Test 1	LUMINEX ASSAY	SERUM	FBR-s3	10	13	MFI
VAC52150EBL2007	GP.ZEBV.May.IgG	Test 2	LUMINEX ASSAY	SERUM	FBR-s3	10	11	MFI
VAC52150EBL2007	GP.ZEBV.Kiss.IgG	Test 3	LUMINEX ASSAY	SERUM	FBR-s3	10	16.5	MFI
VAC52150EBL2007	VP40.ZEBV.IgG	Test 4	LUMINEX ASSAY	SERUM	FBR-s3	10	24	MFI
VAC52150EBL2007	NP.ZEBV.IgG	Test 1	LUMINEX ASSAY	SERUM	FBY-s3	10	19	MFI
VAC52150EBL2007	GP.ZEBV.May.IgG	Test 2	LUMINEX ASSAY	SERUM	FBY-s3	10	27	MFI
VAC52150EBL2007	GP.ZEBV.Kiss.IgG	Test 3	LUMINEX ASSAY	SERUM	FBY-s3	10	913	MFI
VAC52150EBL2007	VP40.ZEBV.IgG	Test 4	LUMINEX ASSAY	SERUM	FBY-s3	10	50.5	MFI
VAC52150EBL2007	NP.ZEBV.IgG	Test 1	LUMINEX ASSAY	SERUM	FCF-s3	10	2	MFI
VAC52150EBL2007	GP.ZEBV.May.IgG	Test 2	LUMINEX ASSAY	SERUM	FCF-s3	10	226	MFI
VAC52150EBL2007	GP.ZEBV.Kiss.IgG	Test 3	LUMINEX ASSAY	SERUM	FCF-s3	10	276	MFI
VAC52150EBL2007	VP40.ZEBV.IgG	Test 4	LUMINEX ASSAY	SERUM	FCF-s3	10	22.5	MFI
VAC52150EBL2007	NP.ZEBV.IgG	Test 1	LUMINEX ASSAY	SERUM	FCM-s3	10	9	MFI
VAC52150EBL2007	GP.ZEBV.May.IgG	Test 2	LUMINEX ASSAY	SERUM	FCM-s3	10	170	MFI
VAC52150EBL2007	GP.ZEBV.Kiss.IgG	Test 3	LUMINEX ASSAY	SERUM	FCM-s3	10	34	MFI
VAC52150EBL2007	VP40.ZEBV.IgG	Test 4	LUMINEX ASSAY	SERUM	FCM-s3	10	64	MFI
VAC52150EBL2007	NP.ZEBV.IgG	Test 1	LUMINEX ASSAY	SERUM	FCT-s3	10	1	MFI
VAC52150EBL2007	GP.ZEBV.May.IgG	Test 2	LUMINEX ASSAY	SERUM	FCT-s3	10	18	MFI
VAC52150EBL2007	GP.ZEBV.Kiss.IgG	Test 3	LUMINEX ASSAY	SERUM	FCT-s3	10	35	MFI
VAC52150EBL2007	VP40.ZEBV.IgG	Test 4	LUMINEX ASSAY	SERUM	FCT-s3	10	16	MFI
VAC52150EBL2007	NP.ZEBV.IgG	Test 1	LUMINEX ASSAY	SERUM	FDA-s3	10	50	MFI
VAC52150EBL2007	GP.ZEBV.May.IgG	Test 2	LUMINEX ASSAY	SERUM	FDA-s3	10	23.5	MFI
VAC52150EBL2007	GP.ZEBV.Kiss.IgG	Test 3	LUMINEX ASSAY	SERUM	FDA-s3	10	58	MFI
VAC52150EBL2007	VP40.ZEBV.IgG	Test 4	LUMINEX ASSAY	SERUM	FDA-s3	10	40	MFI
VAC52150EBL2007	NP.ZEBV.IgG	Test 1	LUMINEX ASSAY	SERUM	FDH-s3	10	8	MFI
VAC52150EBL2007	GP.ZEBV.May.IgG	Test 2	LUMINEX ASSAY	SERUM	FDH-s3	10	86	MFI
VAC52150EBL2007	GP.ZEBV.Kiss.IgG	Test 3	LUMINEX ASSAY	SERUM	FDH-s3	10	117.5	MFI
VAC52150EBL2007	VP40.ZEBV.IgG	Test 4	LUMINEX ASSAY	SERUM	FDH-s3	10	10755	MFI
VAC52150EBL2007	NP.ZEBV.IgG	Test 1	LUMINEX ASSAY	SERUM	FDO-s3	10	3.5	MFI
VAC52150EBL2007	GP.ZEBV.May.IgG	Test 2	LUMINEX ASSAY	SERUM	FDO-s3	10	9	MFI
VAC52150EBL2007	GP.ZEBV.Kiss.IgG	Test 3	LUMINEX ASSAY	SERUM	FDO-s3	10	21	MFI
VAC52150EBL2007	VP40.ZEBV.IgG	Test 4	LUMINEX ASSAY	SERUM	FDO-s3	10	112	MFI
VAC52150EBL2007	NP.ZEBV.IgG	Test 1	LUMINEX ASSAY	SERUM	FDV-s3	10	3	MFI
VAC52150EBL2007	GP.ZEBV.May.IgG	Test 2	LUMINEX ASSAY	SERUM	FDV-s3	10	481	MFI
VAC52150EBL2007	GP.ZEBV.Kiss.IgG	Test 3	LUMINEX ASSAY	SERUM	FDV-s3	10	691	MFI
VAC52150EBL2007	VP40.ZEBV.IgG	Test 4	LUMINEX ASSAY	SERUM	FDV-s3	10	539.5	MFI
VAC52150EBL2007	NP.ZEBV.IgG	Test 1	LUMINEX ASSAY	SERUM	FEC-s3	10	3	MFI
VAC52150EBL2007	GP.ZEBV.May.IgG	Test 2	LUMINEX ASSAY	SERUM	FEC-s3	10	21	MFI
VAC52150EBL2007	GP.ZEBV.Kiss.IgG	Test 3	LUMINEX ASSAY	SERUM	FEC-s3	10	65	MFI
VAC52150EBL2007	VP40.ZEBV.IgG	Test 4	LUMINEX ASSAY	SERUM	FEC-s3	10	41	MFI
VAC52150EBL2007	NP.ZEBV.IgG	Test 1	LUMINEX ASSAY	SERUM	FEJ-s3	10	7	MFI
VAC52150EBL2007	GP.ZEBV.May.IgG	Test 2	LUMINEX ASSAY	SERUM	FEJ-s3	10	1354	MFI
VAC52150EBL2007	GP.ZEBV.Kiss.IgG	Test 3	LUMINEX ASSAY	SERUM	FEJ-s3	10	848	MFI
VAC52150EBL2007	VP40.ZEBV.IgG	Test 4	LUMINEX ASSAY	SERUM	FEJ-s3	10	260	MFI
VAC52150EBL2007	NP.ZEBV.IgG	Test 1	LUMINEX ASSAY	SERUM	FEQ-s3	10	4	MFI
VAC52150EBL2007	GP.ZEBV.May.IgG	Test 2	LUMINEX ASSAY	SERUM	FEQ-s3	10	14	MFI
VAC52150EBL2007	GP.ZEBV.Kiss.IgG	Test 3	LUMINEX ASSAY	SERUM	FEQ-s3	10	26	MFI
VAC52150EBL2007	VP40.ZEBV.IgG	Test 4	LUMINEX ASSAY	SERUM	FEQ-s3	10	20	MFI
VAC52150EBL2007	NP.ZEBV.IgG	Test 1	LUMINEX ASSAY	SERUM	FEX-s3	10	7	MFI
VAC52150EBL2007	GP.ZEBV.May.IgG	Test 2	LUMINEX ASSAY	SERUM	FEX-s3	10	41	MFI
VAC52150EBL2007	GP.ZEBV.Kiss.IgG	Test 3	LUMINEX ASSAY	SERUM	FEX-s3	10	50	MFI
[truncated: 793 more rows]

## Sheet: Antigens Cut-off
Antigen	Cut-off value
NP.ZEBOV	600
Gpmay.ZEBOV	400
Gpkiss.ZEBOV	400
VP40.ZEBOV	450
